# Supplementary material for: A murine model of prurigo nodularis-like skin lesions induced by persistent scratching under type 2 inflammatory conditions
Source: Front Immunol. 2025 Oct 28;16:1648830. doi: 10.3389/fimmu.2025.1648830 (PMC12602216; doi:10.3389/fimmu.2025.1648830)
Supplement: Supplementary Table 1 — RT-qPCR primers. EtOH, ethanol; SC, scratching; AD, atopic dermatitis; PN, prurigo nodularis. [file Table1.xlsx]

## Sheet: Sheet1
Primer sequence of RT-qPCR
Gene				Sequence (5′-3′)
Flg				Forward	ATGTCCGCTCTCCTGGAAAG
				Reverse	TGGATTCTTCAAGACTGCCTGTA
Ivl				Forward	ATGTCCCATCAACACACACTG
				Reverse	TGGAGTTGGTTGCTTTGCTTG
Lor				Forward	CATCAGCATCACCTCCTTCCC
				Reverse	TGGGCTGCTTTTTCTGGTGAG
Krt5				Forward	GCAGACACACGTCTCTGACA
				Reverse	TGCAGCTCCTCATACTTGGT
Krt10				Forward	TCGAGGACCTTAAGGGGCAG
				Reverse	GTCAGCTCATCCAGTACCCTG
Krt16				Forward	GTCTGCTGGATGGCGAGAATA
				Reverse	GCTGAAGCTGGTTGAACCTTG
Col1a1				Forward	GCTCCTCTTAGGGGCCACT
				Reverse	CCACGTCTCACCATTGGGG
Col1a2				Forward	GTAACTTCGTGCCTAGCAACA
				Reverse	CCTTTGTCAGAATACTGAGCAGC
Col3a1				Forward	CTGTAACATGGAAACTGGGGAAA
				Reverse	CCATAGCTGAACTGAAAACCACC
Col5a1				Forward	CAGTGAATTCAAGCGTGGGA
				Reverse	GAGCCCAAGAAGCGGATAGC
Mmp1				Forward	GTGCCTGATGTGGGTGAATA
				Reverse	TGTCAGCAGTGCCATCATAG
Timp3				Forward	CTTTGTGGAGAGGTGGGACC
				Reverse	ATGCAGGCGTAGTGTTTGGA
Ifng				Forward	ATGAACGCTACACACTGCATC
				Reverse	CCATCCTTTTGCCAGTTCCTC
Il4				Forward	GGTCTCAACCCCCAGCTAGT
				Reverse	GCCGATGATCTCTCTCAAGTGAT
Il5				Forward	CTCTGTTGACAAGCAATGAGACG
				Reverse	TCTTCAGTATGTCTAGCCCCTG
Il13				Forward	CCTGGCTCTTGCTTGCCTT
				Reverse	GGTCTTGTGTGATGTTGCTCA
Il31				Forward	TCAGCAGACGAATCAATACAGC
				Reverse	TCGCTCAACACTTTGACTTTCT
Ccl11				Forward	GAATCACCAACAACAGATGCAC
				Reverse	ATCCTGGACCCACTTCTTCTT
Ccl24				Forward	ATTCTGTGACCATCCCCTCAT
				Reverse	TGTATGTGCCTCTGAACCCAC
Tslp				Forward	AAACTGAGAGAAATGACGGTACT
				Reverse	TCTGGAGATTGCATGAAGGAATA
Il33				Forward	CACATTGAGCATCCAAGGAA
				Reverse	AACAGATTGGTCATTGTATGTACTCAG
Il22				Forward	ATGAGTTTTTCCCTTATGGGGAC
				Reverse	GCTGGAAGTTGGACACCTCAA
Il23				Forward	ATGCTGGATTGCAGAGCAGTA
				Reverse	ACGGGGCACATTATTTTTAGTCT
Tgfb				Forward	CACTCTGGGTACGTGGGTG
				Reverse	CACAGGTGATAATGAGGACAGC
Tnfa				Forward	CCCTCACACTCAGATCATCTTCT
				Reverse	GCTACGACGTGGGCTACAG
Actb				Forward	CATTGCTGACAGGATGCAGAAGG
				Reverse	TGCTGGAAGGTGGACAGTGAGG
