# Supplementary material for: A murine model of prurigo nodularis-like skin lesions induced by persistent scratching under type 2 inflammatory conditions
Source: Front Immunol. 2025 Oct 28;16:1648830. doi: 10.3389/fimmu.2025.1648830 (PMC12602216; doi:10.3389/fimmu.2025.1648830)
Supplement: Supplementary Table 2 — Gene sets for GSVA. EtOH, ethanol; SC, scratching; AD, atopic dermatitis; PN, prurigo nodularis. [file Table2.xlsx]

## Sheet: PN-like vs three groups
Gene set
PN-like vs three groups		PN-like vs AD-like
Interleukin-36 pathway-Summary	Keratinocyte differentiation	Keratinization	Inflammatory response	Extracellular matrix organization	Blood vessel development
Il36a	Krt16	Dsc2	Adora3	Agt	Acvrl1
Il36rn	Krt1	Dsg2	Agt	Cav1	Adm
Il36b	Krt6b	Krt31	Ahcyl	Serpinh1	Angpt1
Pou2af1	Stfa3	Krt18	Ahsg	Col14a1	Angpt2
Tslp	Csta2	Krt32	Alox5	Col3a1	Angpt4
Havcr2	Cstdc5	Krt33b	Alox5ap	Col5a1	Agt
Gbp2	Cstdc6	Krt34	Cd5l	Col5a2	Nr2f2
Cxcl9		Krt27	Btk	Col6a1	Prdm1
Mmp8		Krt86	C1qa	Col7a1	Cav1
Krt16		Krt8	C3	Col8a1	Cdh13
Krt1		Krtap11-1	C3ar1	Col1a1	Cdh2
Ubd		Krtap12-1	C5ar1	Col1a2	Cfh
Rnase2b		Krtap6-1	Casp4	Ctsg	Chrd
Wfdc12		Krtap8-1	Cd14	Eln	Ackr3
Oas1e		Krtap19-5	Cd68	Fbln1	Col3a1
Tmem45b		Dsg4	Cfh	Fkbp10	Col5a1
Mmp12		Krtap5-1	Clu	Fn1	Col8a1
Panx3		Krt35	Ccr5	Gpm6b	Col1a1
		Krt85	Col6a1	Has1	Col1a2
		Krt71	Csf1	Hpn	Dlx3
		Krt81	Csf1r	Lamb2	Ecm1
		Krtap3-3	Csrp3	Loxl1	Egf
		Krtap4-2	Cx3cr1	Loxl3	Epor
		Krtap4-6	Cyba	Matn4	Vegfd
		Krtap3-1	Cybb	Mmp16	Fkbp10
		Krtap1-5	Ackr1	Mmp9	Fn1
		Krt25	Dpep1	Ddr2	Fzd5
		Krt28	Ecm1	Pdgfra	Gja1
		Krtap16-3	Fcer1g	Lcp1	Gja4
		Krtap2-4	Fcgr1	Pmp22	Gjc1
		Krt33a	Fcgr2b	Ptx3	Foxn1
		Krtap9-3	Fcgr3	Sfrp2	Hhex
		Krtap4-7	Fn1	Tgfbi	Nr4a1
		Krtap19-3	Fut4	Vtn	Hpse
		Krt23	Gja1	Fbln5	Itga5
		Tchh	Hck	Mmp23	Kcnj8
		Krt72	Nr4a1	Mmp20	Lama4
		Krt75	Itgam	Ero1a	Lef1
		Krt82	Itgb2	Ramp2	Lipa
		Krtap19-2	Kcnj8	Dpt	Lyl1
		Krtap19-4	Lipa	Ntn4	Mef2c
		Krt73	Loxl3	Mmp19	Meox2
		Krt39	Cd180	Efemp2	Ndp
		Krtap24-1	Ly86	P3h4	Ngfr
		Lipk	Lyn	Slc39a8	Nos3
		Krtap13-1	Mdk	Loxl4	Nppc
		Krt26	Clec10a	Ccdc80	Pdgfb
		Krt78	Naip2	Col24a1	Pdgfra
		Krt87	Naip5	Antxr2	Pdgfrb
		Krt40	Ncf1	Adamtsl1	Pik3r3
		Krtap9-21	Ndp	Adamtsl2	Pitx2
		Krtap1-3	Nos2	Tnxb	Serpine1
		Krtap4-16	Slc11a1	Spock2	Prrx1
		Krtap10-10	Ptafr	Emilin1	Prrx2
		Krtap1-4	Ptgfr	Kazald1	Ccl12
		Krtap4-1	Saa2	Npnt	Ccl2
		Krtap12-22	Ccl11	Zfp469	Sfrp2
		Krtap6-3	Ccl12	Adamts2	Sema3c
		Krtap10-22	Ccl2	Scara3	Spi1
		Krtap10-24	Ccl6	Adamtsl4	Six1
		Krtap2-22	Ccl9	Mmp27	Slc1a1
		Krtap2-21	Sema7a	Adamts15	Sox18
		Krtap5-20	Snca	Adamts14	Stra6
		Krt83	Serpina3n	Sulf1	Abcc9
		Krtap10-4	Serpinb9	Olfml2b	Tbx3
		Krtap9-20	Tbxa2r	Colq	Tgfa
		Krtap2-20	Tlr1	Ecm2	Tgfbr2
		Krtap10-33	Tlr4		Thy1
		Krtap12-20	Tlr6		Tie1
		Krtap16-1	Tnfrsf1b		Tnfaip2
		Krtap10-26	Tyrobp		Tnfsf12
		Krtap5-21	Vcam1		Vegfb
			Wnt5a		Vegfc
			Tlr2		Wnt2
			Zeb2		Wnt7a
			Pla2g2e		Zfpm2
			Pik3cg		Osr1
			Ccrl2		Sgcd
			Mefv		Dysf
			Ccl24		Amot
			Nupr1		Apln
			Clec7a		Pik3cg
			Pf4		Ramp1
			Ppbp		Hif3a
			Zbp1		Ramp2
			Ackr2		Calcrl
			Serpinb1a		Mmp19
			Gsdmd		Efemp2
			Wnk4		Tmem100
			Pnma1		Ecscr
			Rarres2		Srpx2
			Slamf8		Antxr1
			C2cd4b		Nfatc4
			Il34		Myo18b
			Chst1		Rhoj
			Hdac9		Jam3
			Siglece		Pik3r6
			Jam3		Unc5b
			Cd163		Amhr2
			Pld4		Slc2a10
			Cela1		Pde2a
			Tlr7		Myocd
			Tlr8		Minar2
			Il1f10		Vash2
			Cd300a		Vash1
			Trim31		Ephb1
			Ticam2		Vstm4
			Gbp5		Chd7
			Themis2		Egfl7
			Nlrc4
			C5ar2
			Gsdmc2
			Trim55
			S100a7a
			Spink7
			Gsdma3
