# Supplementary material for: A murine model of prurigo nodularis-like skin lesions induced by persistent scratching under type 2 inflammatory conditions
Source: Front Immunol. 2025 Oct 28;16:1648830. doi: 10.3389/fimmu.2025.1648830 (PMC12602216; doi:10.3389/fimmu.2025.1648830)
Supplement: Supplementary Table 3 — DEGs list of PN-like versus the other three groups. EtOH, ethanol; SC, scratching; AD, atopic dermatitis; PN, prurigo nodularis. [file Table3.xlsx]

## Sheet: PN-like vs EtOH
Gene Symbol	log2 (PN-like / EtOH)	FDR (PN-like / EtOH)
a	-4.50458	3.88e-15
A4gnt	2.44567	8.7096e-07
AA467197	2.18325	0.00113421
Aadac	2.03397	1.34421e-06
Aadacl2fm2	2.84666	2.52765e-09
Aadacl3	2.43299	8.43212e-11
Aadacl4	2.04207	0.00038309
Aadacl4fm1	1.85688	0.0011602
Aadacl4fm2	4.44535	2.8712e-09
AAdacl4fm3	2.12775	2.30627e-11
Aadacl4fm4	2.93411	1.4015e-09
Aadacl4fm5	2.88351	1.3312e-09
Abca4	-1.1054	0.0379464
Abca5	-1.42249	0.000121871
Abcc3	1.10273	1.36472e-05
Abcc6	-2.87675	0.00188918
Abcd2	-1.41902	0.00289406
Acan	-1.5346	0.00379326
Ace	1.00376	0.0361866
Ache	-1.26515	0.00314459
Acod1	5.07034	3.63467e-06
Acot11	1.10069	8.24827e-19
Acot5	3.70114	8.2703e-21
Acox2	2.45602	5.88018e-31
Acoxl	1.89602	4.89908e-07
Acsbg2	4.63028	0.00212055
Acsm1	-2.80389	0.00333712
Acsm5	-1.56338	0.0267045
Actc1	-2.69509	6.44449e-08
Actn3	-1.38811	0.000905482
Acvr1c	-1.86218	0.00112081
Ada	1.30389	4.26317e-09
Adam12	1.07958	0.000367438
Adam8	1.45792	2.08915e-05
Adamts18	-1.27936	0.0246171
Adamts19	-1.70072	0.000990894
Adamts20	-1.32425	0.00387452
Adamts3	-1.46587	0.00119882
Adap2	1.09995	0.0223475
Adcy8	-1.40233	0.0346275
Adgb	-1.18444	0.0463056
Adgrb3	-3.5517	0.00184615
Adgre4	-1.49777	0.0311751
Adgrg2	-1.02078	0.000203311
Adh6a	-3.04518	4.31327e-11
Adm2	3.32514	3.35536e-16
Adra1a	-1.11644	0.0188816
Adrb3	-2.55335	1.62812e-09
Adtrp	1.10575	6.0129e-12
Agrp	1.77206	0.0194044
Aif1	1.08852	0.0128324
Ak7	1.88526	0.00276528
Akap5	-2.31836	0.000120381
Akr1b8	1.31129	3.44745e-11
Akr1cl	-2.75923	9.31136e-09
Akr1d1	10.495	1.61147e-30
Alas2	1.7558	0.00212505
Aldh1l2	1.22904	1.62745e-06
Alox12	1.28402	0.000339412
Alpl	-1.20521	6.45899e-05
Alx3	-3.84545	4.24687e-06
Alx4	-1.11915	0.0206781
Amer2	1.69935	0.036155
Ampd1	-1.66708	7.32871e-05
Amtn	6.50351	9.95769e-09
Amy1	-1.20136	0.0384581
Ang2	3.70803	0.0313332
Ank1	-1.20747	0.00713484
Ankdd1a	-3.1605	3.89081e-06
Ankle1	-1.13731	0.00287031
Ankrd1	-1.14904	0.0364835
Ankrd22	1.08694	7.63415e-07
Ankrd26	-1.01396	0.000248636
Ankrd55	1.30097	0.021775
Ano4	1.85463	0.000183164
Ano5	-1.43921	0.00277072
Ano7	-1.7298	5.02189e-09
Antxrl	1.47945	0.0252181
Aox4	1.28252	0.00123713
Apba2	1.74589	0.00152523
Apoe	1.38071	1.74958e-18
Apol8	1.82131	0.000207756
Apol9a	2.6977	0.000150771
Apol9b	2.43531	0.000321979
Aqp3	1.30073	3.05621e-06
Aqp4	-1.32161	0.0149006
Aqp5	2.21355	8.84426e-07
Aqp9	1.49903	3.28859e-09
Areg	1.15118	0.00292366
Arl11	1.17153	0.0441246
Artn	1.54703	0.000588456
Arxes1	-1.0282	0.0300945
Arxes2	-1.12295	6.35503e-05
Asb12	-1.06427	0.0250147
Asb5	-1.24047	0.00683153
Asprv1	1.26325	7.70277e-09
Atad2	-1.03818	0.00111963
Atp12a	2.33929	7.1011e-20
Atp1b4	-1.89446	0.00500983
Atp2c2	1.21792	0.0112608
Atp4a	2.32287	0.000112481
Atp6v0a4	1.2021	1.41014e-07
Atp6v1c2	1.06514	0.00605449
Avpi1	1.68197	7.34732e-48
Awat1	3.27051	7.11575e-22
Awat2	2.1284	6.64192e-09
B3galt2	-1.81823	0.00354003
B3gnt7	1.47132	2.41919e-05
B430306N03Rik	2.01179	0.00332381
B4galnt1	1.53905	5.90854e-22
B4galnt2	-1.94001	0.00083502
Baalc	1.20147	0.0124212
Bach2	-1.34185	0.000126616
Baiap3	2.45776	0.00118403
Bank1	-1.53798	0.00553005
BC048679	-4.24452	0.00234295
Bcat1	1.14977	0.000746272
Bcl2	-1.02788	2.79043e-07
Bcl2a1a	2.23209	0.0027476
Bcl2a1b	1.36464	0.0100764
Bcl2a1d	1.14867	0.0288204
Bcl3	1.1114	2.26625e-09
Bdh2	1.55337	0.00162185
Bdkrb1	1.70573	0.00431173
Best3	-1.21749	0.0326292
Bfsp1	1.05609	1.13033e-05
Bglap3	1.47229	2.13353e-08
Blmh	1.23554	3.69639e-14
Bmpr1b	1.09339	0.00102623
Btbd8	-1.01557	0.00226304
Btc	-1.87747	0.00307138
Btnl9	-1.27841	0.000606888
Bub1	-1.18737	0.00187745
C1qtnf3	1.87593	1.04832e-08
C1qtnf5	1.6017	8.91895e-18
Cacna2d4	1.42223	0.00299526
Calcb	-1.35542	0.00836874
Calhm6	1.68622	1.33985e-06
Calm4	1.816	1.99082e-07
Calr3	-1.01937	0.0378142
Calr4	1.41341	0.0279011
Car12	1.77428	6.08241e-10
Car2	1.40626	7.83601e-09
Car3	-1.14869	0.00833647
Car6	1.82639	0.00267059
Casp14	2.99906	8.81333e-27
Casq1	-1.0503	0.0168925
Cbln1	2.25257	0.00869483
Cbr3	1.38602	5.96161e-14
Ccbe1	1.85133	6.10748e-06
Ccdc170	-1.02696	0.0367338
Ccdc190	-3.55486	0.0362005
Ccdc60	-2.55751	0.0494924
Ccdc69	-1.37413	0.00299116
Ccdc88b	1.21124	2.39715e-06
Ccer2	-3.32356	0.000331844
Ccl20	2.03687	0.018198
Ccl21a	1.52302	0.000126179
Ccl21d	1.79261	1.01814e-05
Ccl22	1.25074	0.00285338
Ccl3	6.1646	2.8819e-12
Ccl4	5.4261	1.08759e-07
Ccl5	1.98841	0.0133068
Ccl7	1.65428	1.1365e-05
Ccl8	1.91122	2.53133e-18
Ccn3	1.4822	0.000129049
Ccn5	1.65007	3.05972e-06
Ccnd1	-1.19978	0.00526908
Ccnd2	-1.00863	0.000482575
Ccng1	-1.04291	0.0186583
Ccno	2.62458	0.0427107
Ccr4	-1.65141	0.00151778
Ccr7	1.94959	0.00348745
Ccr8	4.13022	0.0233944
Cd101	1.19742	0.00270642
Cd200r3	1.76513	7.18664e-05
Cd200r4	1.13639	0.0236989
Cd209e	-1.57731	0.00555305
Cd22	3.57391	7.27497e-08
Cd226	-1.43119	0.00576738
Cd300c2	2.02549	2.10274e-08
Cd300lf	2.34185	0.0178336
Cd38	1.01957	0.0269249
Cd4	1.72874	0.000924462
Cd5	2.37784	2.18147e-12
Cd6	2.22407	0.0120051
Cd72	1.30272	0.0329833
Cd79b	1.63893	0.000374364
Cd8a	2.61886	7.07948e-05
Cd8b1	2.13397	0.046206
Cdcp3	1.78516	0.00060014
Cdhr1	8.13616	7.12566e-43
Cdkn2a	4.22726	3.22254e-10
Cdkn2b	1.07487	3.09962e-06
Ceacam3	2.45094	1.05755e-06
Cemip	1.81193	0.00260637
Cers4	2.18377	1.20291e-14
Ces1f	-1.31365	0.00337202
Ces2c	3.25289	0.045923
Ces2e	1.54228	0.000540333
Ces2g	1.98486	1.06083e-12
Ces4a	4.00056	2.4339e-28
Cfap57	-1.65621	1.21762e-06
Cfap99	-1.52464	0.00736053
Cgref1	2.21642	2.03163e-48
Chac1	1.5082	0.0103787
Chek1	-1.08188	0.00587517
Chga	1.42232	0.0336371
Chil1	4.82893	1.07636e-85
Chil3	2.55613	4.19572e-07
Chil4	5.33494	2.70585e-05
Chrdl2	-1.97247	0.0328051
Chrm4	1.96602	0.0467571
Chrna5	-2.90068	0.00314459
Chrnb4	-3.41093	0.00212123
Chst3	-1.14578	1.31381e-05
Cidea	2.56315	3.18074e-19
Cilp2	2.30277	0.000791998
Cldn7	-1.13396	0.0493428
Cldn8	-1.13462	0.0187424
Cldn9	-2.52195	0.00698813
Clec2e	2.23679	0.00205095
Clec2f	2.81654	1.1627e-08
Clec4d	4.66651	9.1633e-16
Clec4e	3.12289	8.21973e-05
Clec4g	-2.7516	0.00547374
Clec4n	3.27753	4.64432e-40
Clrn3	-3.30632	0.041415
Clstn2	-1.09724	0.000988071
Clstn3	1.45407	0.000360686
Cma1	1.55221	0.000470038
Cmtm2a	3.57457	0.0383316
Cnfn	1.0927	3.09525e-05
Cntn2	1.28168	0.0285645
Coch	1.08623	0.00387445
Col10a1	2.77054	0.0296718
Col11a1	-1.50468	0.00234226
Col13a1	1.25845	8.53602e-06
Col6a4	2.36546	7.73343e-09
Col6a5	1.47882	0.00620174
Col9a3	1.23961	0.0299821
Comp	1.95378	0.000123709
Coq8b	1.12952	2.93249e-11
Cpe	1.1248	0.00383315
Cps1	-1.58556	0.0160237
Cpsf4l	1.96828	1.78787e-08
Crabp2	3.08867	4.87609e-129
Creb3l3	1.61918	2.71852e-05
Creg2	1.6089	0.00250828
Crispld1	-1.93482	1.05859e-11
Crlf1	-1.05	0.00569812
Crmp1	1.29791	0.0319839
Crocc2	1.09093	0.0382646
Crygn	2.13424	0.00459076
Csf3r	1.37015	0.00207066
Csn1s1	-3.83223	0.0378142
Cst6	2.3819	9.22197e-19
Cst7	1.47467	0.00687147
Csta1	3.47938	1.0657e-36
Csta2	7.0924	3.89114e-11
Csta3	6.32913	5.55318e-09
Cstb	1.45086	2.44196e-25
Cstdc4	5.19389	1.51108e-05
Cstdc5	8.98928	3.50915e-112
Cstdc6	7.48625	1.98216e-12
Cthrc1	3.48166	4.68718e-30
Ctla2a	1.70083	1.25967e-06
Ctsk	2.08991	3.86143e-14
Ctss	1.07841	0.00790117
Cttnbp2	-1.30639	8.98481e-07
Cxcl10	2.603	0.00136496
Cxcl13	1.50023	0.00945999
Cxcl16	1.59205	8.08444e-07
Cxcl2	6.20284	1.21997e-10
Cxcl3	6.23204	1.69909e-08
Cxcl5	4.90781	5.97109e-08
Cxcl9	4.1933	1.54092e-08
Cxcr2	2.12529	8.96896e-07
Cyb5r2	-1.14129	4.77078e-05
Cyfip2	-1.12999	8.14325e-05
Cyp11a1	1.2722	5.4107e-07
Cyp17a1	2.70811	1.06054e-18
Cyp1a1	2.2546	1.46602e-09
Cyp21a1	1.58429	0.00852595
Cyp24a1	11.5106	0
Cyp26a1	3.67412	5.36953e-05
Cyp2b10	1.8313	1.28415e-06
Cyp2b13	3.84106	0.00491556
Cyp2b23	2.92058	5.83108e-05
Cyp2g1	1.93977	0.0013579
Cyp2j12	1.79117	0.000847521
Cyp2j8	2.08238	0.000135579
Cyp2w1	-2.06797	0.000370933
Cyp3a57	2.40522	1.00197e-07
Cyp4f39	1.03079	7.12095e-14
Cyp7b1	1.26565	3.59866e-05
D930020B18Rik	-1.36891	0.0431272
Dab1	-4.45835	2.0325e-11
Dbh	-3.514	0.0475984
Dbp	2.08983	3.48563e-08
Dcc	-2.78299	0.00132481
Dcstamp	1.29291	0.0403718
Ddc	1.23071	0.016321
Ddit4l	-1.04699	0.0070563
Defb1	1.86338	1.65732e-14
Defb14	3.54185	2.31937e-10
Defb4	6.27637	2.34515e-08
Defb6	1.12773	0.0261244
Degs2	1.63362	4.90057e-07
Dgat2l6	3.37482	2.80411e-07
Dhcr24	2.0573	2.58798e-12
Dhrs7	1.24528	0.000204823
Dhrs7c	-1.15097	0.0182002
Dio3	1.66512	0.0142727
Dkk1	-3.71616	5.91445e-05
Dkk3	1.29328	1.15997e-14
Dlgap2	4.55785	0.00076248
Dnaaf1	-3.5977	0.00201277
Dnah8	-1.26976	0.00377831
Dnase1l2	1.14484	0.002585
Dnmt3l	1.73759	2.90893e-10
Dok1	1.02158	1.79699e-06
Dpf1	-1.10299	0.00378528
Dpp10	4.72996	0.00661175
Dsg1b	1.02871	3.64772e-05
Dtl	-1.0103	0.00634395
Dtx1	1.22436	0.00141584
Duox1	1.9353	3.83157e-17
Duoxa1	1.63633	2.99151e-21
Dupd1	-1.50892	0.00453276
Dusp13	-1.14295	0.00716897
Ear2	-1.66727	9.31883e-06
Ear6	2.4966	0.00533941
Ecel1	3.07	1.34786e-12
Edar	-1.29965	0.0121252
Edn3	-2.34576	8.64407e-06
Efnb3	-1.03647	0.00479632
Egfl6	-1.27587	0.000508053
Ehf	1.26752	0.000557123
Eif6	1.03231	1.75006e-57
Elf3	2.58271	1.94707e-19
Elovl3	2.12181	5.47884e-10
Elovl4	2.11709	5.36718e-12
Elovl5	1.07526	7.47974e-05
Elovl6	1.49245	8.11267e-05
Elovl7	1.31063	9.83057e-08
Endod1	1.07566	2.5079e-06
Endou	1.11296	0.0312778
Enpep	-1.39297	0.00292737
Epgn	1.74835	9.5987e-21
Epha10	-2.95673	0.0221732
Epha7	-1.43117	0.0214461
Epop	1.21971	9.90235e-06
Etnppl	2.22753	0.000722913
Etv4	-1.18065	0.0283753
Eya2	1.42744	0.000872388
F10	1.38996	0.0208445
F5	-1.27584	0.00691992
F7	2.52049	0.000141622
F830045P16Rik	-5.92172	2.96342e-06
Fa2h	2.83376	6.72111e-18
Fabp3	-1.11227	0.00911172
Fabp5	2.3202	6.12379e-16
Fam124b	-3.02099	0.00383315
Fam162a	1.2636	2.67857e-15
Fam186b	-1.28691	0.0154041
Far2	2.71851	5.11347e-16
Fbp2	-1.78698	0.00113267
Fbxo48	-1.19037	0.000109168
Fcer1a	3.75786	2.64297e-27
Fcgr4	1.46787	0.0283825
Fcrlb	2.51069	0.00347517
Fetub	4.79239	2.58743e-28
Ffar2	-1.29726	0.00152033
Fgf21	1.38869	0.00825258
Fhl2	1.75031	1.13343e-06
Fkbp5	1.07637	8.14496e-06
Flg	2.97048	6.09849e-16
Flg2	-2.60245	2.89143e-06
Flt4	1.61404	3.89283e-09
Fmod	1.0069	7.34829e-06
Fndc9	-1.11086	0.0201614
Foxc2	1.69949	1.61086e-06
Foxl1	3.03751	0.000172558
Fpr2	1.25922	0.022958
Frmd7	-1.20619	0.000589844
Frzb	-1.38582	0.000197862
Ftl1	1.16684	0.000128678
Ftl1-ps2	1.00086	0.000800715
Fxyd4	3.51227	1.17061e-26
G0s2	-1.25352	0.00828037
Gabrb2	-2.55162	0.00716897
Galnt6	1.15058	0.0064508
Gapdhs	3.1853	6.09397e-06
Gas1	1.34445	7.41839e-09
Gata1	1.4618	0.003606
Gata2	1.37055	0.000761706
Gbp2	1.27602	0.0340337
Gch1	1.02595	6.26858e-13
Gdap1	-1.56893	0.0237846
Gdpd2	-1.0547	0.0396933
Gfra3	-1.73289	3.34284e-05
Ggh	1.14446	4.12417e-09
Ghr	-1.03316	0.0154838
Gipc2	1.24418	1.46238e-06
Gjb1	2.98319	8.44726e-22
Gk	1.25202	1.97765e-05
Gli1	-1.03232	0.0184524
Glrx	1.86305	6.80195e-13
Gm10228	1.70906	0.0431495
Gm10591	1.79957	8.41096e-06
Gm11554	2.30993	0.00562666
Gm11555	2.27253	0.0467056
Gm11563	1.75551	0.0486135
Gm11564	1.72612	0.0216975
Gm11567	2.08726	0.0128154
Gm11569	2.60687	0.000533162
Gm11595	2.12032	0.00495137
Gm11596	2.7299	0.00016698
Gm13304	1.79957	8.41096e-06
Gm13547	-2.20395	0.0319102
Gm14461	4.25217	0.000586858
Gm15501	1.02671	0.000383575
Gm16527	2.0948	1.84622e-06
Gm1673	1.7294	0.00110685
Gm17019	4.3262	0.00272772
Gm17149	-1.55888	0.0465579
Gm20056	2.50883	0.00150854
Gm21083	4.51989	0.00311487
Gm21149	4.92895	0.000776425
Gm3336	3.28476	3.18623e-07
Gm34650	6.76766	1.367e-16
Gm34733	4.10615	7.28725e-09
Gm34826	5.94641	5.63938e-06
Gm35174	5.51857	1.7282e-09
Gm35257	5.20931	0.00369815
Gm35315	-1.07705	0.0179075
Gm35427	8.74486	1.45255e-11
Gm3636	-1.33549	2.5079e-06
Gm39701	1.07088	6.10457e-07
Gm40378	-3.69102	0.0048177
Gm40469	2.31259	5.16995e-10
Gm40853	1.51832	0.00942211
Gm42427	1.27276	6.39486e-10
Gm44504	1.01236	0.0127021
Gm4847	4.07955	0.0494631
Gm4861	-1.97294	0.000159922
Gm5174	3.46323	3.64426e-06
Gm52258	5.35243	1.40595e-15
Gm52266	8.60505	2.18356e-13
Gm52310	2.25571	0.0170918
Gm5414	3.10567	0.0469495
Gm6551	1.49517	6.29212e-06
Gm867	2.97066	0.0238729
Gm8909	1.10667	0.016405
Gm9789	7.71571	2.49308e-13
Gml	2.45657	0.0312778
Gng8	1.02027	0.0384804
Gnmt	-1.92638	0.00246562
Gp5	1.20893	0.0195146
Gpat3	-1.1946	0.00302861
Gpha2	-1.62072	0.00670836
Gpr151	3.10025	0.0316619
Gpr174	2.95589	0.0151949
Gpr176	1.54343	2.81017e-08
Gpr27	1.02585	5.64917e-05
Gpr55	1.43745	0.0351329
Gprasp2	-2.02445	6.7979e-08
Gprin2	-1.98931	1.83e-08
Gpsm3	1.0161	0.00857662
Gpx1	1.02658	9.3335e-07
Gpx2	2.14292	0.000300208
Grid2ip	1.51497	0.0238729
Grin3a	-2.29093	0.00516366
Grm6	5.63211	0.000397511
Gsdma2	2.8476	1.90254e-08
Gsdmc	5.37045	6.50475e-31
Gsdmc3	4.06442	0.00635698
Gsg1l	1.86054	5.14726e-05
Gsta4	1.29225	0.000335053
Gsto1	1.32146	2.48683e-21
Gstp3	3.03147	2.5668e-21
Guca2a	-1.598	0.040736
Gucy2e	-1.33419	0.0420109
Gzma	2.76104	0.00757622
Gzmb	3.79774	5.35245e-05
H1f8	4.24112	0.00345683
H2bc6	-1.06718	0.0137301
H2-M9	1.69355	0.0117414
H2-Q1	2.55079	0.0368588
H2-Q2	2.73989	0.00157281
Hacd2	1.06141	4.02211e-05
Havcr2	1.27422	0.0144379
Hba-a1	1.70215	0.00334965
Hba-a2	1.57604	0.00544673
Hbb-bs	1.55901	0.00848302
Hbb-bt	1.59469	0.0124435
Hc	2.633	0.0209791
Hcar1	-2.13624	2.56805e-07
Hcst	1.8839	0.00354997
Hdc	1.48335	0.00106063
Hecw2	-1.11314	7.19049e-06
Hells	-1.02083	0.0381451
Hepacam2	-1.67361	0.0183185
Hes2	-1.36538	0.0471369
Hey2	-1.51219	0.000166664
Hhip	-2.35417	2.87042e-08
Hhipl1	1.64326	0.000923821
Higd1b	1.13492	0.00877836
Hilpda	1.63322	6.89503e-19
Hmga2	1.38958	0.0149482
Hmgcr	1.11905	8.92528e-07
Hmgcs2	1.4205	0.00151051
Hoxb9	1.5901	9.34487e-06
Hoxc10	3.14957	0.0375182
Hoxc9	1.1343	0.0410944
Hpcal4	3.52232	0.0190638
Hpdl	1.04451	0.0027724
Hpx	1.1437	0.0431559
Hr	1.1551	5.96456e-07
Hrh4	2.01912	0.00391972
Hs3st3b1	-1.26588	2.95043e-10
Hsd11b2	-3.28302	4.92535e-07
Hsd17b2	2.00139	1.49524e-09
Hsd3b6	2.63088	1.17823e-18
Htatip2	1.05494	2.1405e-16
Htr1b	2.1958	9.11408e-05
Htra1	1.07666	2.1878e-05
Icos	2.00077	0.00493827
Idi1	1.10693	0.00194829
Idi2	2.7492	8.41096e-06
Ifi208	-1.32993	0.0399207
Ifitm1	1.69205	7.2843e-09
Ifitm6	-3.76485	2.74229e-10
Ifng	3.67757	0.0478342
Igf2	-1.27719	9.55579e-05
Igfl3	5.40121	5.41854e-11
Iglon5	1.49809	1.2834e-05
Ikzf3	1.6618	0.0186606
Ikzf4	-1.39939	0.000359223
Il10	1.42033	0.0148241
Il12b	2.79035	0.0235335
Il12rb1	1.64021	0.00817823
Il13ra2	1.70682	0.000350372
Il18rap	1.50742	0.00163985
Il1b	2.40985	4.48359e-07
Il1f5	1.53766	2.77711e-10
Il1f6	1.60095	3.79955e-06
Il1f8	2.78343	2.99405e-09
Il1f9	1.06868	0.0380619
Il1rl1	1.30788	0.000905482
Il20	1.6447	0.0131244
Il20ra	-1.32996	0.0193963
Il21r	2.08894	3.91976e-05
Il22ra2	-2.90326	2.33963e-07
Il24	5.81792	3.64308e-06
Il31ra	-1.33263	0.000844429
Il33	1.35576	0.000694375
Il4	4.97653	0.0114784
Il4ra	1.01801	8.53031e-08
Il6	2.14652	0.00908009
Il7r	1.58839	0.00779369
Inpp5d	1.02553	0.00853357
Inpp5j	-1.43074	3.79955e-06
Irf8	1.04713	0.00833647
Isg15	1.39947	0.0306974
Ism2	-2.26679	2.05305e-06
Itga2b	1.04776	3.79382e-05
Itgae	1.28015	0.0410551
Itgax	2.17208	1.62985e-07
Itgb8	1.08893	0.04718
Itgbl1	1.331	2.27575e-07
Jaml	1.0871	0.0120634
Kank4	-1.0516	0.000848409
Katnal2	-1.25671	0.00716897
Kcna5	-1.41504	0.00341649
Kcng4	-1.96742	0.000385409
Kcnj16	-3.5352	3.42378e-07
Kcnj3	-4.0194	0.00195006
Kcnn2	-1.58686	0.000152937
Kcnq3	-2.05826	0.00836873
Kcnq5	-1.14212	0.0382749
Kcnv1	5.3598	4.27539e-06
Kera	1.90175	0.000155043
Khdrbs2	1.07359	0.00475878
Kif27	-1.43534	0.0448122
Klb	-1.60104	0.000761189
Klhdc9	2.00359	0.03901
Klhl14	-4.33582	0.0021166
Klhl31	-1.1981	0.0187908
Klk11	1.14531	0.000808473
Klk12	4.15597	1.8249e-18
Klk13	3.96516	3.95714e-28
Klk6	4.33758	3.78046e-52
Klk7	1.45874	1.66954e-19
Klk8	2.90093	4.43632e-39
Klk9	2.64367	2.80541e-14
Klra3	2.084	0.00336767
Klrg1	2.00627	0.00397357
Knl1	-1.01902	0.00923131
Krt1	2.9686	1.02009e-13
Krt14	2.48584	2.07345e-57
Krt16	6.13015	3.11326e-97
Krt2	-1.4858	0.0139085
Krt20	1.46086	0.00154886
Krt222	-1.21151	0.0162097
Krt24	-1.30115	0.00814149
Krt4	1.17695	0.0260942
Krt42	3.36725	4.92535e-07
Krt6a	3.76368	2.99151e-21
Krt6b	9.23514	1.92657e-140
Krt7	1.3897	0.000360741
Krt77	-5.16756	2.18257e-21
Krt79	1.59517	3.32937e-07
Krt84	1.92055	0.0131509
Krt9	2.26982	0.0498534
Krtap19-9b	1.62938	0.0492453
Krtap20-2	6.39916	2.31835e-23
Krtap22-2	1.73096	0.0351884
Krtap3-2	1.56109	0.0335172
Krtap4-13	2.26485	0.0016242
Krtap4-8	1.69991	0.0233087
Krtap4-9	1.88332	0.0139871
Krtap6-2	1.55143	0.0484928
Krtap6-3	2.01867	0.00511805
Krtap6-5	1.69933	0.0423474
Krtap9-1	1.79296	0.0171963
Lair1	1.56019	0.000752227
Lama1	-2.25716	0.000297649
Larp6	1.25216	0.0183132
Lat	1.38376	0.00483429
Lat2	1.30865	0.000172695
Lce1e	1.79158	3.33409e-05
Lce1f	1.53843	1.65462e-05
Lce1g	2.83584	9.16265e-19
Lce1h	1.09359	0.00625696
Lce1k	1.80856	2.4893e-05
Lce1m	-3.57553	9.71451e-16
Lce3a	2.46446	0.00178048
Lce3b	4.46307	2.68685e-05
Lce3c	2.7715	8.44726e-22
Lce3d	2.85286	9.52241e-12
Lce3e	3.77447	1.74144e-07
Lce3f	4.14544	6.34533e-18
Lcn2	1.60306	5.06702e-08
Ldc1	5.56403	1.5897e-05
Lepr	-1.44559	1.25819e-08
Lgals12	-1.51091	8.53031e-08
Lgals7	1.54037	1.58925e-24
Lgi2	1.0172	0.0259256
Lhpp	1.63248	6.06345e-10
Lilr4b	1.33957	0.00199979
Lipn	-1.66571	0.0305662
Lmo1	1.06517	4.54658e-07
LOC118567479	-1.35622	0.00335062
LOC118568152	1.34401	1.16102e-05
LOC118568297	-1.0839	0.00961617
LOC118568300	-1.03063	0.0463928
LOC118568432	-1.04383	0.048182
LOC118568705	1.36945	9.84238e-08
Lox	1.25695	0.00231535
Lpo	3.6792	4.12503e-09
Lpxn	1.1663	0.0175046
Lrat	2.69057	1.12949e-10
Lrp2	-1.59139	0.0361247
Lrrc10b	1.59548	0.0088073
Lrrc30	-1.18812	0.00342581
Lrrc32	1.11161	3.02241e-05
Lrrc38	-1.23507	0.0206015
Lrrc39	-1.04526	0.0252181
Lrrc3b	-1.56908	0.0089436
Lrrc4	1.26242	1.72221e-07
Lrrc9	2.21442	1.77516e-06
Lrrn3	-1.89763	1.76778e-06
Lrrtm1	-1.83704	0.0234598
Lrrtm3	-1.66982	0.0208445
Lrtm1	-1.41502	0.0102322
Lst1	1.40108	0.00255777
Ltb	1.539	0.0226066
Luzp2	-1.41066	0.03243
Ly6d	1.4594	3.62989e-19
Ly6g6c	1.17046	2.80412e-10
Ly6i	1.35197	0.000268676
Lypd1	-1.9736	0.00295028
Lypd3	1.16557	1.34627e-07
Lypd6	1.07022	0.0428181
Lypd8l	3.54823	0.0336962
Mal2	1.64359	2.72458e-08
Manba	1.00425	1.24575e-05
Maneal	-1.04177	0.00403826
Mansc1	1.1657	0.000100923
Mas1	-3.73535	0.00329549
Masp1	1.2608	8.49858e-11
Matk	1.26864	0.0120448
Mc3r	-4.93629	0.000763007
Mcoln2	1.03954	0.0259377
Mcpt4	1.19139	0.00814853
Mcpt8	8.50745	8.23991e-14
Mctp2	1.46386	7.51892e-07
Megf6	1.12667	0.000149685
Mettl21e	-2.07522	0.00402903
Mfap4	1.46441	6.98075e-10
Mfsd7a	1.37528	1.30811e-05
Mgarp	1.72818	0.000502801
Mgll	1.28459	3.17789e-05
Mgp	1.27823	6.70624e-05
Mgst2	2.39923	2.19437e-11
Mid1	-1.21896	0.0296511
Mkrn2os	1.91173	4.19572e-07
Mmd2	-1.69806	0.00281694
Mmp10	3.12153	0.00426095
Mmp11	3.21608	1.31496e-20
Mmp12	4.83177	8.44726e-22
Mmp13	5.89673	3.37667e-59
Mmp14	1.25133	5.26506e-10
Mmp2	1.3143	9.60835e-06
Mmp25	1.37346	0.0181112
Mmp3	1.66339	0.00106603
Mmp8	5.14102	1.2916e-05
Mmrn1	1.00836	0.0263969
Mogat1	-1.0853	0.0493305
Mrap2	-2.38705	0.0443369
Mrc2	1.02657	9.23566e-06
Mrgprb3	-5.95309	1.31314e-07
Mrgprg	2.28996	0.0472672
Mrgprx1	3.87687	0.0218575
Ms4a10	2.33671	0.000218663
Ms4a2	1.25763	0.0310371
Ms4a4b	2.00371	0.0135864
Ms4a6d	1.23507	0.0055228
Ms4a7	1.90581	3.20059e-07
Msantd1	-1.02315	0.000409902
Mslnl	-1.52638	0.0154495
Msmo1	1.3427	3.937e-06
Mst1	1.32417	0.00128588
Mstn	-1.55932	0.00354321
Msx1	-1.39379	0.0108494
Muc13	2.36812	0.00199795
Mug1	3.9077	2.11514e-07
Mug2	3.94731	0.00220035
Mup10	-1.33008	0.00908154
Mup15	-1.36567	0.015747
Mup2	-1.45198	0.0095012
Mup22	-1.56316	0.00442379
Mup7	-1.27139	0.0406342
Mup9	-1.57499	0.00977658
Myb	-1.05195	0.00873931
Mybpc2	-1.03854	0.0194186
Myh13	-1.83586	0.0138522
Myh15	2.15452	0.0421615
Myh4	-1.38363	0.00535237
Myl1	-1.21362	0.00380827
Myl7	6.63854	4.01265e-10
Mylpf	-1.04616	0.0199783
Myo16	2.41721	8.09239e-07
Myod1	-1.55638	0.000705575
Myog	-1.27958	0.00404407
Myrf	-1.82208	0.002516
Naip1	3.15573	0.00626825
Nap1l5	-1.06027	0.00635796
Nbl1	1.13608	0.00190704
Ncam2	-2.40766	0.000289043
Ndnf	-1.38152	3.37509e-05
Nexmif	1.21177	0.0332918
Nhs	-1.03903	0.0349629
Niban3	-1.13917	0.00365664
Ninj1	1.02031	0.00810654
Nkain3	-1.72055	0.0316123
Nmnat2	-1.69094	0.00053923
Nmrk2	-1.784	0.00599908
Notum	-1.09786	0.00368889
Noxo1	1.17393	0.00248765
Nptx1	-1.48227	0.0160667
Nptx2	-1.10439	0.0250655
Npy	1.62277	0.00209369
Nr1h4	1.7207	0.00549377
Nr5a2	-1.20455	0.011865
Nrcam	-1.95123	4.33553e-12
Nrk	-2.17312	0.0141184
Nrxn1	-1.30486	0.0217356
Ntf3	-1.10156	0.0294052
Nts	1.33032	0.0428181
Nudt17	1.3178	1.36656e-07
Nxnl1	-1.86089	0.022958
Nxpe5	1.01372	0.0472783
Nxph4	1.36372	0.00352744
Oas1e	1.58607	0.023013
Oas1g	1.907	0.0150729
Odam	2.14193	0.0146198
Oit1	4.31911	0.00100736
Oit3	3.1629	0.00492323
Olah	2.22083	0.00388824
Olig1	-2.53523	0.00628115
Olr1	2.68735	0.000220495
Orm1	-1.04959	0.00768018
Osbp2	1.0491	0.00495157
Osm	3.0016	2.58905e-07
Otof	-2.24898	0.0321607
Otop3	1.35722	0.0013579
Otud7a	1.99117	0.000482575
Otulinl	1.00679	0.00160271
Oxtr	-1.5246	0.00130132
P2rx1	1.03389	0.00198724
P2ry4	-1.89028	0.00175881
P4ha3	2.08969	2.40802e-05
Panx3	2.1745	7.85244e-08
Paqr9	-1.46292	0.000315823
Parvg	1.0415	3.63629e-06
Pax1	-2.38572	1.79137e-05
Pax7	-1.22668	0.0378142
Pax9	4.32854	0.00248573
Pbld2	-1.2596	1.89534e-06
Pcdhb13	1.29826	0.0340959
Pcdhb9	1.10125	0.0176957
Pcdhgb1	1.06949	0.00946213
Pcp4	3.05485	2.06755e-05
Pctp	2.67167	4.14462e-21
Pdcd1	2.3542	0.00569812
Pdk4	-1.30411	0.0424996
Pdss1	1.97761	2.07558e-12
Pdzk1	1.88493	5.09008e-08
Pdzrn4	-1.0124	0.00764522
Pgap6	1.46722	0.000278918
Pgf	1.06956	0.00234413
Pglyrp1	1.13645	0.00972501
Pglyrp3	1.8476	3.00648e-05
Pglyrp4	1.46176	2.55025e-05
Pgr	-2.29915	0.0147878
Phactr1	1.15564	9.35774e-06
Phka1	-1.00531	0.0395811
Phkg1	-1.05953	0.0340672
Pkd2l2	-1.42569	0.0224273
Pkib	-1.24238	0.0267045
Pla2g2f	1.00488	5.81321e-08
Pla2g4c	-2.31205	1.77782e-05
Pla2g4d	5.91766	4.21905e-07
Pla2g4e	1.73366	3.65266e-24
Pla2g4f	1.50594	3.6854e-19
Plaat1	-1.1572	0.0119344
Plagl1	-1.03947	1.78726e-06
Plaur	1.05629	3.45611e-06
Plb1	1.38488	0.00299526
Plcd4	-1.48997	0.00260494
Plek	1.01172	0.0090831
Plekhg4	1.37369	0.04774
Plet1	1.59318	1.88874e-12
Plg	-2.90002	0.00168657
Plin1	-1.05016	0.0405256
Plin2	1.02174	4.38e-08
Plin5	-1.33317	0.0278107
Plxdc1	1.61475	1.5079e-11
Pmepa1	1.14124	2.88816e-24
Pnpla3	-1.61611	0.000131217
Pnpla5	2.63173	1.48424e-17
Podnl1	2.12094	0.0478789
Pon1	-2.92278	0.00104536
Postn	1.11927	0.00676723
Pou2af1	3.4839	0.00144513
Pou2f2	1.45002	0.00379421
Ppp1r1a	-1.08758	0.0180687
Ppp1r26	-1.1326	0.00614783
Prf1	-2.32265	0.00536955
Prg2	4.19799	0.000822293
Prg4	2.68818	9.42076e-06
Prkag3	-1.1938	0.0221398
Prokr1	-1.25584	0.000688201
Prox1	1.175	0.00151051
Prrt4	1.01415	0.0337814
Prss22	1.35428	9.42692e-07
Prss27	1.8561	8.09239e-07
Prss35	1.07956	0.0260409
Prss46	4.1608	0.0182746
Prss51	4.69809	0.00473723
Prss57	1.69464	0.0299512
Psapl1	1.25898	7.04809e-10
Psca	1.73989	0.024621
Psd	1.44911	2.13675e-06
Psd2	-1.48228	0.0115541
Psph	1.46285	3.65499e-21
Ptch1	-1.08277	0.00602457
Ptger1	-1.04924	0.00373493
Ptges	1.2988	2.22717e-09
Ptgs2	3.08755	1.14361e-13
Pthlh	1.18173	0.0172031
Ptpn21	-1.02097	2.54391e-07
Ptprcap	1.14946	0.0227812
Ptprn2	1.38636	0.0183798
Ptprz1	3.50835	1.70369e-50
Pvalb	-1.34253	0.00244895
Pwwp3b	-1.77046	2.76762e-06
Qrfpr	-3.07928	0.0427612
Qsox1	1.08199	1.02147e-20
Rab11fip4	-1.23766	3.21482e-12
Rab17	1.5443	0.0205658
Rab19	1.08086	0.00686578
Rab31	1.12573	1.16309e-10
Rab9b	-2.6196	0.0143684
Rad51c	-1.01347	0.000626552
Raet1e	1.44998	0.00130046
Rarres1	1.71126	7.39246e-06
Rasal1	1.04546	0.00527546
Rasal3	1.65654	0.000139384
Rasd1	-1.06189	0.0283753
Rassf10	1.10388	2.34068e-05
Rbm20	-1.03064	1.12928e-05
Rbp1	1.7852	1.34786e-12
Rbp2	3.69409	1.78054e-62
Rbp7	-1.27288	4.51704e-07
Rdh1	1.81467	6.7441e-11
Rdh11	1.38508	1.14061e-10
Rdh12	1.15034	3.92313e-21
Rdh9	1.22973	8.56833e-05
Reg1	4.49853	0.0272019
Reln	1.18675	0.00442117
Retnla	-3.03243	1.30264e-10
Rfx3	-1.08333	0.000264268
Rgn	1.48808	0.0044807
Rgs1	1.70886	0.0110365
Rgs13	1.9759	0.0346154
Rgs20	1.21468	0.0361065
Rgs7	-1.21998	0.0242976
Rgs9	-1.07913	0.000164284
Rgs9bp	-1.41161	0.00372461
Rhbdl3	-1.17528	1.97313e-14
Rhoh	1.01938	0.00843797
Rims1	-1.57437	0.0371351
Rnase12	1.97847	0.00764522
Rnase2b	2.65915	6.61829e-07
Rnd2	1.20614	3.65413e-06
Rpl41	1.12249	3.26263e-10
Rprm	2.46781	4.59803e-06
Rptn	7.03044	1.48613e-196
Rspo2	-2.26519	1.29227e-05
Rspo4	1.40796	0.000655178
Rundc3a	1.16483	5.31535e-07
Rxfp1	-4.17404	0.0365303
Rxrg	-1.13951	0.0230819
S100a8	3.03461	3.05525e-26
S100a9	4.70895	8.20522e-26
S100g	2.40513	0.00200009
Saa1	3.01716	5.86283e-06
Saa3	4.31799	1.82775e-17
Samd12	1.02768	0.00776216
Samhd1	1.0436	0.00443525
Scarf2	1.02401	4.30925e-05
Scd1	1.30895	0.000377369
Scg3	-2.10206	1.62767e-05
Scgb1b27	5.55672	4.12755e-07
Scgb2b27	3.64814	3.44438e-11
Scimp	1.64687	0.0118385
Scml2	-1.17923	3.88282e-06
Scn5a	1.44028	1.93981e-05
Scrg1	1.83471	0.000247996
Scrt1	3.55295	0.026181
Scube1	-1.6985	0.000723715
Scube3	-1.53083	0.000620537
Sdr16c5	1.51068	5.03261e-05
Sdr16c6	2.05884	1.79383e-07
Sdr42e1	1.26581	2.57159e-24
Sec14l4	2.28023	1.32263e-13
Sec14l5	-1.32565	0.00308062
Sec31b	-1.13007	0.0117929
Sectm1b	1.25483	0.0077857
Selenbp1	-1.06427	3.09732e-05
Selenbp2	-1.14057	0.00687147
Sema3d	-1.10228	0.0329494
Serpina10	2.09798	0.0296121
Serpina3b	1.38189	0.00258638
Serpina3j	2.34443	1.95816e-09
Serpina9	2.64362	6.28514e-07
Serpinb12	2.29852	2.30841e-08
Serpinb3a	6.8676	1.20587e-18
Serpinb3b	2.29163	0.000300397
Serpinb6c	4.03363	4.02918e-25
Serpinb7	-2.28902	8.21973e-05
Sgpp2	4.13003	4.00341e-19
Sgsm1	1.47787	0.00290138
Sh2d5	2.48291	2.27523e-07
Shc2	1.11469	0.000319273
Shh	-1.58419	0.00205095
Shisa7	-2.62699	1.5133e-08
Skint10	-1.65418	0.0177286
Skint5	-3.98614	1.6346e-11
Skint7	-3.54671	5.68042e-06
Slc10a4	-1.94862	0.0459869
Slc10a6	1.51006	1.07368e-12
Slc12a1	3.41289	6.3453e-07
Slc15a1	1.21617	7.25685e-08
Slc15a3	1.35973	7.10188e-05
Slc16a7	-1.16553	0.000960019
Slc1a2	2.57774	2.21484e-05
Slc1a3	-1.58557	1.08759e-07
Slc1a7	1.93577	0.00402903
Slc22a2	1.76775	0.0472672
Slc22a3	-1.14227	0.00688563
Slc23a4	1.99422	0.00485902
Slc25a27	-1.19893	8.81355e-08
Slc25a34	-1.38627	0.00873931
Slc26a3	-1.54048	0.01121
Slc26a9	1.12067	0.000934456
Slc27a4	1.80641	1.02005e-17
Slc28a1	3.48519	5.98855e-09
Slc2a1	1.60711	1.72918e-11
Slc2a9	1.00692	0.000801937
Slc30a2	1.0348	9.95411e-05
Slc37a2	2.04708	3.99627e-29
Slc38a4	-1.75551	2.09888e-14
Slc38a5	7.12646	1.84316e-07
Slc39a10	-1.48064	0.0032699
Slc39a4	3.70479	5.63822e-38
Slc45a4	1.44991	1.64557e-21
Slc5a1	1.77564	1.14523e-06
Slc5a3	-1.54402	1.83914e-08
Slc5a7	-1.44115	0.0270005
Slc5a8	1.2499	0.000102712
Slc6a20a	1.31713	0.000273239
Slc6a7	1.94341	0.0106537
Slc7a3	3.22353	3.15368e-18
Slc9a3	-2.41316	2.88059e-05
Slc9a4	-1.74514	0.0120449
Slco1a5	1.24058	0.0126754
Slco4a1	-1.30791	0.00383315
Slit1	1.2742	0.0332918
Slpi	5.13293	3.26175e-111
Slurp2	1.86876	0.000705575
Smad9	-1.05188	0.0021379
Smco1	-1.19143	0.0293409
Smco3	-1.66739	0.00544433
Smtnl2	-1.00751	0.0200383
Snap91	1.09784	0.00874978
Sncb	-2.6495	0.0038883
Soat1	1.91722	2.28671e-14
Sox11	-1.5356	0.00394822
Sox15	2.40735	1.20847e-05
Sox2	-1.3922	0.0128837
Sox21	-1.22312	0.0085915
Sox5	-1.3913	0.000498476
Sox7	1.87877	2.72713e-11
Sox8	-1.71342	0.000146333
Spink12	5.72116	2.77382e-16
Spink5	1.09043	0.00604943
Spire2	1.15218	8.96896e-07
Spock1	-1.76603	0.00185108
Spock3	-1.62659	0.0123461
Spon1	-1.21311	3.26263e-10
Spp1	2.90379	6.0129e-12
Sprr1b	4.17815	7.1194e-43
Sprr2a1	8.18726	4.78923e-14
Sprr2a2	7.94592	4.03121e-06
Sprr2a3	8.49141	1.38004e-72
Sprr2b	3.16057	0.000508405
Sprr2d	5.14111	8.63455e-40
Sprr2e	2.36185	0.0176525
Sprr2f	2.78173	0.000126781
Sprr2h	4.07715	2.12785e-33
Sprr2i	4.39892	2.42006e-09
Sprr2k	4.34691	0.00554806
Spry3	1.73184	0.000595222
Srcin1	-1.46724	7.227e-06
Srd5a2	2.73982	0.000443538
Srxn1	1.07146	4.09097e-13
St18	3.55572	0.0336962
St3gal6	-1.04995	0.0186106
Stab1	1.21416	0.00117695
Stac2	1.64871	7.1594e-27
Stap2	1.18723	0.000539855
Stard5	1.04182	1.83102e-13
Stat4	1.12071	0.0117112
Steap4	-1.0224	6.76252e-17
Stfa1	8.1446	5.96158e-107
Stfa2	6.77949	2.33067e-62
Stfa2l1	4.79789	0.00190704
Stfa3	7.50973	2.27249e-117
Stil	-1.09245	0.00245075
Strip2	-1.52661	0.000397972
Stum	-1.58732	4.30035e-09
Sult2b1	1.11016	1.25318e-07
Svip	-1.13756	7.17826e-15
Syna	-1.59282	3.64448e-05
Syndig1	3.49364	1.13163e-07
Syt13	1.62065	1.48522e-12
Syt16	3.74047	0.0119695
Sytl3	1.57698	0.000292099
Tac4	2.80673	3.0751e-08
Tacr1	1.83872	7.75314e-08
Tafa4	-1.32929	0.0384804
Tal1	1.0297	0.0377616
Tc2n	1.53029	0.00266362
Tceal3	1.93268	0.000259587
Tcerg1l	-2.14151	0.00680502
Tcf23	1.33377	0.0352479
Tcf24	1.12891	0.0146959
Tdh	1.65488	0.00323944
Teddm3	4.23227	1.16316e-40
Tet1	-1.15238	1.20063e-06
Tex9	-1.06557	0.000205183
Tgm7	-1.86619	0.00213467
Thbs1	1.99712	6.16161e-10
Thbs2	1.45255	0.000111712
Timd4	-2.46567	0.000322455
Timp1	1.77652	7.3807e-13
Tinagl1	1.41816	3.56064e-12
Tlcd2	1.72745	1.0804e-12
Tll1	1.16541	0.0156453
Tlr13	1.48155	0.0021166
Tm4sf19	3.51847	0.042239
Tm4sf4	1.93139	0.0403718
Tm4sf5	4.76842	0.000131884
Tmc5	-1.95191	0.014082
Tmem139	1.24806	2.31583e-05
Tmem150c	1.45388	0.00878028
Tmem171	1.91891	1.07594e-08
Tmem255a	-1.0432	0.0206012
Tmem40	1.20492	5.78874e-11
Tmem45b	2.12039	3.71917e-12
Tmem86a	1.64067	3.82925e-18
Tmem97	1.01091	1.44688e-06
Tmigd1	2.29029	2.14654e-09
Tmprss11a	2.40645	0.037381
Tmprss11b	6.99183	4.33038e-09
Tmprss11d	5.77195	9.3335e-07
Tmprss11g	2.2301	0.000128678
Tmprss4	1.11788	0.0121975
Tmsb10	1.01258	6.75371e-08
Tnfrsf19	-1.31216	2.28932e-09
Tnfrsf26	1.32006	0.0128078
Tnfsf13	1.01846	0.0383802
Tnn	2.61318	1.58242e-08
Tnnc1	1.6001	0.0110194
Tnni1	1.87668	3.17472e-13
Tnnt1	1.17813	0.0101713
Tph1	1.74541	0.000117701
Tprg	1.06734	0.00814149
Tpsb2	1.79275	7.47974e-05
Tpsg1	1.50515	0.00470087
Trank1	1.54176	0.000768751
Trat1	-2.18339	0.00968225
Trem1	3.33453	0.000343134
Trem2	3.29682	1.25434e-12
Trex2	1.3255	7.11452e-35
Trib3	2.14144	7.77162e-13
Trim43c	-1.24352	0.000548407
Trp53tg5	-1.20577	0.0456434
Trpc2	-1.14914	0.00118635
Trpc3	-1.31218	0.00110878
Trpm2	2.00944	0.016575
Trpm3	-1.46323	0.00277277
Trpm6	1.02415	0.0235533
Trps1	-1.04793	0.00234314
Tshr	-1.52536	0.00191197
Tslp	5.72607	7.34732e-48
Tspan12	-1.20737	0.0130599
Tspan8	-1.17702	0.0465729
Tspoap1	-1.46155	0.000900441
Ttc22	1.17243	0.00116572
Ttc30a2	-2.29107	0.0431272
Tubb2b	1.22068	4.92579e-17
Uap1l1	1.15051	3.03963e-05
Ubd	2.85688	0.000186935
Ugt1a1	2.19497	4.91927e-17
Ugt1a7c	1.03411	0.00814149
Umodl1	3.4115	0.0218913
Upk3b	-4.35959	0.00154872
Urah	1.45883	2.95711e-73
Uts2r	-2.65472	0.00250008
Vsnl1	1.70824	2.65268e-06
Wfdc12	7.91063	2.9395e-70
Wfdc17	1.25813	0.00677257
Wfdc18	1.33706	0.00503277
Wnt10b	-1.27559	0.00561396
Wnt8a	-3.36386	0.000455976
Xirp1	-1.13316	0.0424465
Xkr9	2.45964	0.000597614
Xlr3c	2.74331	0.00796935
Xlr4a	1.53951	0.0297649
Xlr4b	3.43012	6.94118e-10
Xlr4c	2.03432	0.0483752
Ybx2	-1.53507	1.1377e-11
Zbtb7c	1.63614	1.29493e-09
Zfp366	-1.23058	0.0281536
Zfp385b	1.06764	0.00422715
Zfp69	-1.00586	0.0438843
Zgrf1	-1.31184	8.7573e-05
Zim1	-1.08873	6.79832e-05
Zkscan16	-2.43255	2.63323e-05
Zmynd15	1.7323	0.00060755
Zyg11a	-1.2177	0.0490433
1110002E22Rik	-1.02755	0.0267045
1110008P14Rik	1.14102	3.96366e-39
1110025L11Rik	1.7192	0.0366023
1110032F04Rik	2.97613	0.0120857
2200002D01Rik	1.31339	8.76132e-12
2300002M23Rik	3.32473	0.000606322
2310061N02Rik	1.97536	0.0297121
2610528A11Rik	6.12092	2.53868e-36
2810459M11Rik	-1.67324	0.000923821
4930438A08Rik	1.2119	0.0211025
4930467E23Rik	-1.14704	5.80167e-06
4930486L24Rik	1.62168	0.000109096
4930519F16Rik	-3.69382	0.0290072
9130409I23Rik	4.10869	4.54335e-07
9330159F19Rik	-1.04132	0.0182002

## Sheet: PN-like vs SC
Gene Symbol	log2 (PN-like / SC)	FDR (PN-like / SC)
A4gnt	2.74505	2.64609e-05
Aadac	2.26085	1.37919e-08
Aadacl2	3.69504	7.79665e-10
Aadacl2fm1	1.66939	0.00317249
Aadacl2fm2	2.3277	3.67489e-07
Aadacl3	2.03845	1.2851e-06
Aadacl4	2.25602	0.000501085
Aadacl4fm1	1.83357	0.0191582
Aadacl4fm2	3.32529	4.49481e-06
AAdacl4fm3	1.46289	4.57117e-07
Aadacl4fm4	1.88049	0.000988644
Aadacl4fm5	2.51444	3.77724e-08
Abhd3	1.13269	0.00189427
Acot11	1.06939	3.24565e-14
Acot5	2.10802	7.87044e-08
Acox2	2.03536	1.18484e-15
Acoxl	1.30575	0.00732459
Acsbg2	4.48443	0.0232279
Actc1	-1.19176	0.0134621
Adamts3	-1.11552	0.000164098
Adh6a	-1.42309	0.0241034
Adm2	1.84443	8.55635e-07
Akr1c18	1.06906	0.0199974
Akr1d1	6.48229	1.65085e-45
Alb	1.04664	0.0459377
Aldh1l2	1.37671	1.34525e-05
Aldoart1	20.0298	9.03554e-08
Alox12b	1.8785	5.29496e-06
Ano4	2.0007	0.000183206
Aox4	1.06734	4.2793e-09
Apol8	1.68376	0.0027391
Apol9a	2.17892	0.0155691
Apol9b	1.95066	0.027954
Aqp9	1.31824	1.27643e-08
Arhgap42	1.15136	2.79556e-09
Atp4a	1.80858	0.0270632
Awat1	2.54698	1.16805e-12
Awat2	1.92377	4.62309e-07
B3gnt7	1.45658	0.00172441
BC049762	3.70613	0.0482251
Bcl11b	1.1053	0.000504429
Bcl2a1d	1.34914	0.0434052
Brinp2	-1.14974	0.0251018
Cacna1e	1.50457	0.0158511
Cacna2d4	1.70794	0.0012081
Calm4	1.7101	2.32234e-09
Casp14	2.31853	3.11544e-18
Ccl21d	1.18169	0.000507054
Ccl22	2.11029	1.83718e-07
Ccl7	1.18353	0.0385355
Ccr7	1.92087	0.0486436
Cd163l1	2.17158	0.013387
Cd200r3	1.18313	0.00329188
Cd207	1.32406	0.0132381
Cd274	1.25653	0.0357125
Cd3d	1.87915	0.0282499
Cd5	1.41179	0.000846537
Cd6	2.98423	0.0151489
Cd72	1.57371	0.0148529
Cd8a	2.70294	0.000535641
Cdcp3	1.87824	0.00203886
Cdhr1	5.18714	1.49392e-46
Ceacam12	3.78524	0.0396756
Ceacam3	2.75285	1.52751e-05
Cers4	1.3536	7.06012e-05
Ces2f	1.81644	0.000117948
Ces4a	2.66378	1.00596e-16
Chga	1.98578	0.00291443
Chil1	2.09613	6.13832e-19
Chst8	-1.08173	0.0414201
Cidea	1.74835	2.02019e-07
Clec2f	3.63038	5.29897e-07
Clec2g	1.67099	0.00125007
Clstn3	1.68869	1.14829e-06
Crabp2	1.42322	1.69617e-32
Crygn	2.8291	0.00125007
Csta1	3.23905	1.63032e-96
Csta2	3.05616	6.90939e-06
Csta3	3.43202	0.00031835
Cstdc5	4.36195	4.74723e-76
Cstdc6	4.58569	6.65738e-08
Ctla2a	1.05536	0.000882595
Cxcl10	2.89916	0.039438
Cxcl3	2.52947	0.00117845
Cxcl9	4.55386	1.11752e-05
Cxcr6	1.36895	0.0123525
Cyp17a1	2.24988	3.89513e-10
Cyp1a1	2.02802	2.20218e-07
Cyp24a1	8.3882	4.25336e-99
Cyp2b10	1.637	1.93358e-05
Cyp2b23	3.07989	2.22528e-05
Cyp2g1	2.09067	5.97295e-05
Cyp2j12	2.29728	0.000287299
Cyp2j8	2.27893	3.50643e-07
Cyp3a13	1.23692	7.70727e-05
Cyp3a57	2.35275	1.26848e-07
Cyp51	1.20814	1.16176e-08
D630039A03Rik	-1.3769	0.0479573
Dbp	1.11414	0.024357
Dcstamp	1.81869	0.0227894
Defb1	1.47301	8.40056e-11
Defb14	4.07759	1.13393e-15
Defb4	2.46847	0.000504429
Defb6	1.40021	0.0057823
Degs2	1.65521	1.18333e-05
Dgat2l6	3.22165	1.04194e-14
Dhrs7	1.21158	0.000358332
Dsg1b	1.0347	0.00064554
Ecel1	3.50181	3.28567e-08
Echdc1	1.35242	0.000750035
Elf3	2.36982	3.57562e-16
Elovl3	1.32187	5.02593e-07
Elovl4	2.09013	1.33254e-11
Elovl5	1.07808	0.000734413
Elovl6	1.53386	0.000224012
Elovl7	1.04163	9.72126e-06
Epgn	1.65825	1.05972e-09
Etnppl	2.58139	0.000162389
Fa2h	1.82997	1.18078e-06
Fabp5	1.20042	2.31783e-14
Fam162a	1.18449	1.55183e-18
Fam3b	2.3962	6.09379e-06
Far1	1.05627	0.0476303
Far2	2.19696	1.05141e-09
Fetub	2.46142	1.28682e-17
Ffar4	1.19294	0.0157933
Fgfbp1	1.02334	7.88239e-06
Flg	1.83366	3.00295e-05
Fxyd4	1.45288	4.45006e-13
Galnt7	1.16513	0.0166501
Gapdhs	4.71379	0.000720417
Gbp2	1.59774	0.0221774
Gbp2b	5.06964	0.0354447
Gbp4	1.72604	0.0435005
Ggh	1.34107	3.89094e-22
Gjb1	2.03846	9.06629e-12
Glrx	1.35644	6.17127e-14
Gm10142	-1.41673	0.0389121
Gm10318	-1.37005	0.0479108
Gm10591	1.18876	0.00049089
Gm11992	1.3701	0.00525442
Gm12407	1.12061	0.0251018
Gm13304	1.18876	0.00049089
Gm16527	2.24836	3.75537e-06
Gm19668	-1.45225	0.0432049
Gm29735	-1.63717	0.0218651
Gm3336	2.49811	0.000837162
Gm39115	-1.41464	0.042929
Gm40469	1.57961	0.000401226
Gm45337	-1.46655	0.0275922
Gm4553	-1.70906	0.0144477
Gm45618	-1.35758	0.0403132
Gm5174	3.72183	7.67342e-05
Gm6551	1.53411	5.34545e-06
Gm6557	1.14333	0.0142115
Gm7137	-1.3699	0.0362969
Gm8909	1.78327	0.000626554
Gm94	1.49773	6.5513e-09
Gm9507	-1.54827	0.0281839
Gm9639	-1.50196	0.019774
Gm9736	-1.4331	0.0426419
Gnmt	-1.34705	0.031275
Gp5	-1.19033	0.00133597
Gpr55	2.86815	0.00962094
Grm6	5.49717	0.00503277
Gsdmc	3.60784	2.85784e-20
Gsta1	1.60805	0.00202771
Gsta4	1.56085	0.000153626
Gstp3	1.74041	1.01858e-06
Gzmb	2.2678	0.033907
Gzmc	2.1739	0.00242308
H1f8	4.67203	0.01396
H2-DMb2	1.13638	0.0180136
H2-Q2	2.6158	0.0140803
H2-Q6	1.55872	0.0156416
H2-Q7	1.9967	0.000283853
H2-Q9	1.92216	0.00395802
H2-T22	1.05641	0.0201408
H60c	1.87499	3.9122e-10
Hacd2	1.11897	3.06584e-05
Havcr2	1.31811	0.040801
Hrnr	2.07648	6.02363e-07
Hsd3b6	1.97266	2.99647e-08
Icos	2.67371	0.000251244
Idi1	1.67057	1.50512e-06
Ifi44	2.50639	0.0273049
Ifitm1	1.03072	0.00304081
Igfl3	2.04997	0.00886816
Ikzf3	1.77572	0.0434745
Il12b	4.78343	0.0110822
Il13ra1	1.00671	0.000950657
Il13ra2	1.92614	0.000922897
Il18	1.15342	0.00344061
Il18r1	1.58311	0.0132381
Il18rap	1.69562	0.0115106
Il1f5	1.55622	3.27946e-17
Il1f6	1.33554	0.00905391
Il1f8	2.88616	3.39182e-16
Il1f9	2.17501	1.53334e-09
Il20	1.66275	0.0416596
Il2ra	2.03727	0.00208712
Il2rb	1.71917	0.00954468
Il6	2.80551	0.017354
Il7r	1.6712	0.0383757
Irf1	1.01846	0.0144477
Itgae	2.01893	4.53555e-05
Itgax	1.3074	0.0202275
Itk	1.7844	0.009092
Kcnv1	4.5266	0.000234493
Klk11	2.03918	5.09617e-20
Klk12	3.58912	1.1963e-13
Klk13	3.74877	2.51083e-60
Klk6	2.00973	9.87474e-23
Klk8	3.08003	4.30275e-43
Klk9	2.75106	2.88458e-24
Klrb1b	1.49192	0.0291689
Klrg1	2.79728	0.015801
Krt1	2.15488	9.36951e-09
Krt10	1.60483	9.14487e-05
Krt14	1.01495	1.51697e-06
Krt16	2.74112	1.13844e-21
Krt6a	1.26976	2.20218e-07
Krt6b	4.70373	9.7275e-26
Krt77	-2.28773	0.0154673
Krtap31-1	-1.53289	0.0427923
Krtap4-8	-1.11151	0.0360838
Krtap5-4	-1.28953	0.0367015
Krtap5-5	-1.38504	0.0420857
Krtap9-5	-2.45204	0.00186869
Krtdap	2.16212	2.37927e-10
Lair1	1.26988	0.0348963
Lce1a1	1.00455	0.0280343
Lce1e	1.48234	0.00124015
Lce1f	1.38548	0.000216905
Lce1g	1.30289	2.0173e-05
Lce1h	1.10521	0.00703971
Lce1i	1.20218	0.00343543
Lce1k	1.31403	0.00542915
Lce1m	-1.49918	0.000273409
Lce3c	1.00861	0.00795108
Lce3d	1.04295	0.00267302
Lce3e	3.47033	5.12013e-06
Lce3f	2.16608	1.44989e-08
Ldc1	5.42561	0.000594913
Lhpp	1.22292	0.000216092
Lpo	5.25868	1.8033e-08
Lrat	1.57338	2.52953e-05
Lrtm2	1.08622	0.0481825
Ly6g6c	1.06666	6.60808e-10
Mal2	2.03068	6.58491e-12
Mcpt8	7.65061	5.59617e-09
Mctp2	1.57329	1.78532e-11
Mfsd7a	1.06315	0.00542616
Mgll	1.16583	0.000346383
Mgst2	1.53677	8.32445e-08
Mmp12	1.81637	0.0227765
Mmp13	2.03365	1.46299e-09
Mmp8	2.24829	0.0452084
Ms4a4b	2.69963	0.0151489
Msmo1	1.55683	2.33224e-06
Mst1	1.42439	0.000110584
Mug1	3.09549	5.20279e-06
Mup3	2.07489	0.03436
Myl2	1.20527	0.0444872
Myl7	4.31312	3.54186e-07
Myrf	-1.22021	0.0358411
Nexmif	1.96198	0.0143592
Ngf	1.53115	5.20788e-06
Nrg4	1.14122	0.020135
Nrtn	1.17844	0.00597697
Nudt17	1.18615	1.84746e-06
Nxph4	1.52575	0.00386185
Oas1e	1.76478	0.0364479
Oas1f	1.76961	7.17098e-05
Oas1g	1.75152	0.0465466
Oit1	4.75671	0.00460127
Olah	2.31054	0.0162721
Otop3	2.10869	1.00914e-07
P2rx3	1.53918	0.000839969
P2ry10	2.0193	0.0257213
Pank1	1.21079	0.000215719
Panx3	1.74846	0.00031835
Pctp	1.90784	3.38117e-10
Pdss1	1.67065	6.13463e-08
Pdzk1	1.24233	0.0112079
Pglyrp3	1.53452	0.000151702
Pglyrp4	2.22804	5.60498e-11
Pgr	-2.65884	0.0410819
Pkib	1.23287	0.0155741
Pla2g4d	2.0937	0.0142805
Pla2g4e	1.20345	1.7358e-09
Pmaip1	1.09749	0.00274667
Pnpla5	2.19572	1.66959e-10
Pou2af1	3.82378	0.0113171
Prlr	1.3739	0.0244704
Prss16	1.16163	0.0442161
Prss27	1.707	2.0247e-05
Prxl2a	1.13115	0.0044084
Psmb8	1.04253	0.0211787
Psmb9	1.3959	0.00109514
Psph	1.06079	9.69048e-10
Ptges	1.32963	6.99904e-08
Ptgs1	1.64185	1.29989e-05
Ptgs2	1.69346	0.0011289
Ptprcap	1.48666	0.0173654
Ptprz1	3.89644	4.96315e-42
Rarres1	2.07747	1.41767e-08
Rasal3	1.9145	3.27118e-05
Rbp2	2.72383	3.49173e-41
Rdh1	1.77394	1.16696e-09
Rdh11	1.1307	5.5067e-06
Rdh9	1.47025	1.83718e-07
Rgs20	1.76749	0.00119284
Rnase2b	2.31219	2.41347e-07
Rps6ka6	1.11294	4.03255e-05
Rptn	4.80716	3.59788e-71
S100g	2.09086	0.040345
Samd12	1.5322	0.000810624
Samhd1	1.09142	0.0083264
Scd1	1.207	0.0114712
Scd3	1.23314	0.000324883
Scgb1b27	4.10837	2.22005e-05
Scgb2b27	1.2921	0.0156139
Sdcbp2	1.36478	4.0324e-05
Sdr16c5	1.66017	1.26555e-05
Sdr16c6	1.98334	4.92234e-08
Sec14l4	2.0102	3.01268e-10
Secisbp2l	1.00953	0.0126221
Sele	1.43623	0.00683411
Selenbp1	-1.04474	0.00432878
Selenbp2	-1.30251	0.00680107
Serpina12	1.53029	4.17859e-10
Serpina1e	-1.15538	0.0477025
Serpina3b	1.36786	0.0167679
Serpina3f	2.3164	0.0398197
Serpina3j	1.93548	5.63145e-06
Serpina9	1.91136	7.14418e-35
Serpinb10	1.66578	0.00125007
Serpinb12	1.78481	8.9164e-07
Serpinb3a	3.78576	8.16208e-15
Serpinb3b	2.67864	7.60649e-08
Serpinb6c	3.64995	2.41937e-25
Serpinb6d	2.22252	3.00295e-05
Serpinb6e	2.37767	0.000473524
Sgpp2	2.74788	2.15411e-10
Sh2d5	1.02377	0.00590475
Skap1	1.55183	0.0286937
Skint1	2.2409	1.69539e-05
Skint10	1.87289	0.00677201
Skint11	2.5623	0.00101246
Skint3	2.146	0.00483153
Skint6	1.92779	0.0302652
Skint9	1.63071	0.0435005
Slc10a4	-2.47314	0.0453645
Slc13a5	-2.4175	0.0131497
Slc1a2	3.80479	0.000241513
Slc25a48	1.07156	0.0144477
Slc28a1	1.63812	0.00341705
Slc28a3	1.0387	0.010777
Slc30a2	1.24763	0.000387424
Slc37a2	1.10291	1.28136e-07
Slc39a4	2.24499	6.84941e-13
Slc45a4	1.14228	5.11462e-09
Slc5a1	1.11562	0.0124906
Slc7a3	4.16055	9.77349e-15
Slitrk6	2.04455	0.000894661
Slpi	1.46355	4.01789e-08
Snap91	1.29369	0.00846939
Soat1	1.1284	0.000158704
Sox15	1.39219	0.0126221
Sox7	1.43247	3.98913e-06
Spink5	1.88174	3.89513e-10
Sprr1b	2.14104	4.40251e-40
Sprr2a1	4.92241	1.14672e-16
Sprr2a2	5.18149	1.50343e-38
Sprr2a3	5.35158	1.05109e-40
Sprr2d	3.56367	9.03944e-33
Sprr2h	1.10971	0.00133043
Sprr2i	1.94201	0.00703971
Spry3	1.64102	0.0063653
Sptlc3	1.48125	5.48816e-06
Sptssa	1.20687	5.21951e-05
Stfa1	4.56413	1.55134e-36
Stfa2	4.42847	8.95985e-43
Stfa3	4.5151	1.06719e-58
Stx11	1.177	2.42785e-07
Sytl3	1.12853	0.0128138
Tac4	2.91847	2.85026e-06
Tbc1d10c	1.33363	0.0161749
Tcf24	1.30107	0.0468415
Teddm3	3.21117	1.66975e-20
Tgtp1	2.97351	0.000277213
Tinagl1	1.37958	3.09539e-11
Tlcd2	1.29785	9.94629e-06
Tm4sf5	2.52838	0.0229673
Tmem154	1.00349	1.76411e-06
Tmem45b	1.61837	1.90407e-06
Tmigd1	2.85995	1.26859e-14
Tmprss11b	2.62947	0.00278854
Tmprss4	1.67918	5.6069e-06
Trib3	1.89031	2.41067e-15
Tslp	5.43225	5.38867e-146
Ttc39b	1.45003	1.50664e-07
Ubd	2.55042	0.00672064
Ugt1a1	1.43203	5.24627e-06
Wfdc12	5.07225	2.798e-50
Wfdc5	1.4267	2.95024e-06
Xkr9	1.85022	0.0437898
Xlr4b	3.11914	1.12276e-09
Zfp831	4.62671	0.0360838
Zfp872	1.69262	0.021391
Zmynd15	1.26107	0.023994
2610528A11Rik	3.98792	7.22133e-20
5830411N06Rik	1.76354	0.044865
9130409I23Rik	2.73452	0.00172441

## Sheet: PN-like vs AD-like
Gene Symbol	log2 (PN-like / AD-like)	FDR (PN-like / AD-like)
A4galt	1.41694	1.75484e-11
A4gnt	1.85738	0.000113049
AA414768	1.05963	2.3393e-05
Aadac	1.00445	0.00332165
Aadacl2	1.68143	0.000149947
Aadacl2fm1	1.05522	0.00974405
Aadacl2fm2	1.45893	0.0005765
Aadacl3	1.00224	0.00217004
Aadacl4fm1	2.14542	0.000390796
Aadacl4fm2	1.78477	0.0340626
Aadacl4fm4	1.54536	0.000160767
Aadacl4fm5	1.39698	0.00033453
Aamdc	1.367	2.38568e-17
Aass	1.07605	0.0114059
AB124611	1.83314	1.53714e-09
Abca14	-1.23622	0.0298937
Abca6	1.5836	8.72429e-06
Abca8a	1.30515	5.16303e-06
Abca8b	1.54271	3.93943e-06
Abca9	1.42843	1.40324e-07
Abcb4	2.02219	2.11636e-11
Abcc2	-1.87372	0.0174251
Abcc9	1.87861	2.1467e-10
Abcg3	1.07516	0.00258295
Abhd12b	1.78521	5.35858e-08
Abi3	1.50749	3.90795e-13
Acaa1b	1.34173	9.45349e-05
Acacb	1.64135	2.99053e-10
Ace	1.91659	7.18405e-11
Ace2	-1.32879	2.00822e-07
Ache	1.95361	1.33805e-07
Ackr1	1.33203	2.26792e-06
Ackr2	2.12916	3.58031e-07
Ackr3	1.08499	7.03355e-06
Acnat2	-1.59335	0.020725
Acot3	-1.97739	0.000509952
Acot5	1.70892	5.26946e-06
Acoxl	1.28081	3.41914e-05
Acp7	-1.55239	1.69873e-08
Acsl3	-1.03341	5.31261e-06
Acsl6	2.87084	6.90967e-11
Acsm5	1.25405	0.0424749
Acta1	2.82602	1.77223e-37
Actbl2	-1.30865	0.00278696
Actc1	2.21429	0.000720328
Actn2	2.13871	7.04591e-17
Actn3	2.6935	3.98914e-20
Acvrl1	1.18543	9.54707e-09
Acyp2	1.68239	2.35276e-14
Adam11	1.10939	0.000838682
Adam12	1.60841	4.48718e-16
Adam23	1.64834	1.08813e-10
Adam33	1.2151	0.000139811
Adam5	1.6283	0.000185394
Adam8	1.60985	2.68248e-10
Adamts14	1.49206	1.46967e-07
Adamts15	1.24935	2.7242e-09
Adamts2	1.35844	4.44973e-11
Adamts20	-1.47075	2.51102e-07
Adamts3	-1.1888	1.1418e-06
Adamtsl1	1.17022	4.14776e-05
Adamtsl2	1.06151	0.010776
Adamtsl3	1.47997	0.00355634
Adamtsl4	1.51162	6.45607e-07
Adap2	1.05409	0.000148184
Adcy2	1.53706	2.11668e-08
Adcy8	-1.21049	0.0250206
Adcyap1r1	1.69946	1.04065e-10
Add2	-1.43557	4.95253e-07
Add3	1.23579	6.66292e-08
Adgb	-1.2691	0.0135596
Adgrb2	1.54888	1.42053e-06
Adgrd1	1.28453	7.73558e-05
Adgre1	1.86606	1.12883e-17
Adgre4	1.06635	0.0146463
Adgrf1	-1.846	0.0223405
Adgrl4	1.11624	4.02284e-07
Adh1	1.94122	2.07538e-13
Adh6a	-1.76511	9.4615e-07
Adh6b	-1.81532	0.00137821
Adh7	1.50549	1.37668e-10
Adig	1.19347	8.13481e-06
Adipoq	1.17679	5.77003e-05
Adm	1.03199	3.2263e-05
Adora3	1.3588	0.000458589
Adprhl1	2.57644	1.65246e-13
Adra1a	1.20284	0.00028256
Adra1b	3.16544	1.02825e-05
Adra1d	1.11555	0.0382221
Adra2c	1.62857	0.000691483
Adrb2	1.00134	6.49571e-07
Adssl1	2.22987	8.4423e-22
Aebp1	1.42554	2.0118e-08
Aff2	1.82424	3.41598e-07
Agbl1	1.50189	0.00337196
Agmo	1.21913	0.000346717
Agpat4	1.05789	2.97322e-11
Agrp	1.41394	0.0203809
Agt	1.08276	6.06895e-05
Ahrr	2.45858	1.09814e-05
Ahsg	1.68836	0.0465851
Ahsp	-1.56889	8.00297e-07
AI467606	1.34154	5.52073e-06
AI593442	1.4729	0.0468059
AI661453	-1.25856	0.000182181
Aif1	1.51888	1.79328e-07
Aif1l	1.35395	6.40799e-12
Ajap1	2.17483	0.0148909
Ak1	1.80799	7.54518e-21
Ak8	1.52009	0.00488159
Akap6	1.54089	5.64263e-09
Akr1b8	1.34953	7.00446e-14
Akr1c12	1.65629	0.00100116
Akr1c13	1.23152	1.15697e-05
Akr1c14	1.61696	1.08761e-06
Alb	1.10546	0.00588747
Aldh1a1	2.15645	1.24952e-16
Aldh1a7	1.26282	1.13362e-07
Aldh3a1	1.69584	1.29018e-09
Aldh3b1	1.34792	4.89922e-07
Aldoa	1.22953	3.40609e-12
Alox12b	1.41681	2.09646e-06
Alox5	1.51569	7.06236e-06
Alox5ap	1.7838	6.06358e-13
Alox8	-1.62403	0.00477306
Alpk2	1.96129	2.21086e-09
Alpk3	2.00892	1.60141e-12
Amdhd1	-1.11403	0.0135244
Amdhd2	1.1355	1.71384e-07
Amhr2	1.64406	2.39354e-05
Amot	1.59502	2.28348e-12
Ampd1	2.5738	4.12155e-25
Amz1	1.5905	1.60591e-07
Angpt1	1.05076	0.00231432
Angpt2	1.13739	3.89482e-05
Angpt4	1.48494	2.30695e-05
Angptl1	3.38443	2.43143e-19
Angptl2	1.18839	8.17016e-09
Ank1	2.40931	3.70197e-21
Ankrd2	1.93693	1.30054e-08
Ankrd23	1.71707	1.65951e-11
Ankrd55	2.17434	5.11614e-07
Anks4b	-1.38028	0.00181564
Ano1	1.02371	0.000170177
Ano5	2.45453	3.73527e-15
Antxr1	1.62978	3.53024e-10
Antxr2	1.13039	1.93717e-05
Anxa5	1.18109	9.44516e-10
Anxa6	1.01013	1.81211e-06
Anxa9	-1.01728	1.39189e-05
Aoah	1.30772	7.27943e-07
Aoc1	-2.2304	0.0352051
Aoc2	-1.26155	2.09943e-07
Aox1	1.67832	2.11162e-09
Aox3	1.4697	0.000249372
Ap1s2	1.25586	2.64721e-07
Apbb1ip	1.34424	6.47051e-07
Apln	1.38832	2.11048e-10
Apobec2	2.25178	6.44006e-30
Apobec3	1.22638	1.43142e-08
Apobr	1.17712	3.49135e-05
Apoc2	1.73609	0.0151839
Apoc4	1.48895	0.00437284
Apod	1.03426	1.58376e-08
Apol7a	1.91982	0.0300376
Apol7e	-2.38816	0.0421551
Apol8	1.24334	0.00217004
Aqp2	4.5449	0.00588747
Aqp4	2.0687	5.12485e-14
Aqp5	1.83291	9.25513e-11
Arfgef3	-1.25408	0.0299526
Arhgap15	1.30087	2.16827e-08
Arhgap30	1.03853	9.05964e-06
Arhgap45	1.21496	5.57718e-07
Arhgdib	1.44911	4.44935e-11
Arhgef26	-1.16014	6.27881e-08
Arhgef40	1.18387	5.61965e-08
Arhgef6	1.32845	2.62618e-07
Arhgef9	1.27207	1.10914e-06
Arid3a	-1.23923	5.89284e-05
Arl11	2.18849	2.14963e-09
Arl5c	1.58931	2.76431e-07
Armc3	2.04453	0.0279126
Armcx4	1.48148	1.08119e-06
Arpp21	1.79567	5.03215e-07
Arsi	1.88152	4.19343e-11
Arsj	2.14888	0.00026658
Art1	2.49022	4.27653e-22
Art3	1.40705	9.14631e-10
Art5	2.07651	1.32565e-09
Artn	1.02781	0.00965529
As3mt	1.48412	7.75435e-11
Asb10	2.10199	1.75558e-12
Asb11	2.16867	1.79949e-17
Asb12	2.52919	8.3076e-20
Asb14	1.99655	2.00376e-10
Asb15	2.40691	1.50677e-09
Asb16	2.10095	1.23418e-10
Asb18	3.74459	0.000713862
Asb2	2.32472	4.74278e-19
Asb4	1.70805	3.24889e-05
Asb5	2.2504	9.80722e-17
Ascl2	1.0736	0.0465964
Asgr2	1.35207	0.021974
Aspa	1.1693	0.000708759
Aspn	2.42534	3.5728e-08
Ass1	-1.12832	0.00189729
Atad2b	-1.08733	6.33757e-09
Atf7ip2	-1.85715	0.00639491
Atg9b	-1.00519	2.87347e-05
Atoh7	-1.03167	0.0373382
Atp13a4	-1.41225	9.67765e-07
Atp1a2	1.77363	2.19277e-14
Atp1a3	1.48274	4.38376e-08
Atp1b2	2.36921	2.03161e-21
Atp2a1	2.49048	2.76165e-22
Atp2b3	1.58935	0.00012797
Atp2c2	-1.62341	4.37441e-07
Atp6ap1l	2.34245	0.00424654
Atp6v0e2	1.015	1.41923e-07
Atp6v1b1	1.61972	0.000149658
Atp7b	-1.68574	0.037492
Atp8b5	1.43354	5.11525e-05
AU018091	-1.60168	1.15627e-06
AU021092	1.05469	0.0055245
AW551984	2.04929	2.36595e-07
Awat1	1.59501	1.54651e-05
Awat2	1.62933	6.87763e-06
B3galnt1	1.43441	2.00822e-07
B3galt1	1.2214	0.00233292
B3galt5	-1.35544	0.000728625
B3gnt5	-2.22595	1.543e-05
B3gnt9	1.53213	6.28012e-10
B430306N03Rik	2.30565	4.9162e-05
B4galnt4	-1.13618	0.00186334
B4galt5	1.43548	1.3956e-06
Baalc	2.0559	5.96573e-09
Bambi	-1.01119	0.00565136
Batf	1.43343	3.91636e-05
Batf2	1.39379	0.0159039
BC028528	1.41436	3.93203e-09
BC147527	1.38621	0.000533194
Bcat1	1.72218	1.73149e-07
Bcl2a1a	1.59187	0.0114724
Bcl2a1b	1.14953	0.00459425
Bcl6b	1.10549	2.21761e-06
Bco2	1.93399	1.16439e-07
Bdh2	2.16408	1.3085e-08
Bdkrb1	1.53806	0.00466416
Bend6	1.19584	0.00040084
Best1	2.02595	3.97757e-05
Best2	3.28125	0.000588811
Best3	1.91663	3.21549e-05
Bex1	1.38501	1.77023e-06
Bex4	1.67946	0.00947049
Bgn	1.19637	5.69849e-13
Bhlha9	-1.17001	0.0102053
Bhlhe22	1.61617	0.00160215
Bicc1	1.26529	2.97435e-07
Bik	1.41813	0.00253991
Bin1	1.93609	2.11424e-18
Blvrb	1.19779	7.45464e-09
Bmp5	2.79409	1.17894e-12
Bmp8a	-1.87657	9.16448e-06
Bmx	1.28227	0.000419946
Bmyc	1.0547	1.93849e-07
Bnc2	-1.19483	1.89685e-11
Bnip3	1.47097	2.95748e-08
Bpifc	-1.03013	2.05284e-06
Braf	-1.1141	1.89256e-07
Brinp2	-1.12618	0.000957624
Brinp3	3.78788	0.0080035
Brsk1	1.04785	0.0188087
Bst1	1.36651	9.88801e-07
Bst2	1.59985	2.05284e-06
Btk	1.5921	1.55301e-09
Bves	1.50945	5.15426e-11
C130026I21Rik	2.1207	0.0114087
C1qa	1.83264	3.87843e-12
C1qb	1.99665	1.48536e-13
C1qc	1.86679	2.16763e-11
C1qtnf1	1.5757	8.95917e-08
C1qtnf2	2.08226	5.04151e-15
C1qtnf3	2.41941	6.99934e-26
C1qtnf5	1.572	1.22467e-20
C1qtnf6	2.06281	8.41623e-18
C1qtnf9	1.18299	2.06769e-08
C1ra	1.14987	1.98e-06
C1s1	1.5233	7.9037e-09
C1s2	1.297	0.0378415
C2	1.07762	2.33176e-05
C2cd4b	-1.46118	0.00414045
C3	1.20387	0.000460499
C3ar1	1.69371	7.15789e-11
C5ar1	1.84661	1.93816e-11
C5ar2	1.97856	1.01821e-06
C7	1.84847	6.88917e-08
C9	-1.19601	0.037769
Cabp1	1.95861	0.0233293
Cacna1g	1.12686	7.86602e-05
Cacna1i	-1.38666	0.0169769
Cacna1s	2.55173	2.38808e-23
Cacnb1	2.17874	5.5522e-18
Cacng1	2.37391	6.07856e-14
Cacng4	-1.66583	0.000216083
Cacng5	-1.50329	0.042686
Cacng6	2.2694	6.59046e-21
Cacng7	1.25174	6.84395e-05
Cadm2	1.55358	0.0019118
Cadm3	1.66427	3.36539e-06
Calcrl	1.18962	0.000472741
Calhm4	-1.6849	4.15987e-05
Calm4	1.90591	2.20356e-23
Calm5	2.62697	9.55883e-07
Calml4	1.56459	1.43629e-05
Camk1	1.33035	9.35767e-07
Camk2a	2.18318	8.04688e-17
Camk2b	1.61482	2.47488e-11
Cand2	1.2099	8.04069e-09
Cap2	2.13257	8.88762e-17
Capn12	-1.52649	0.000257357
Capn13	-1.15527	0.0428288
Capn3	2.05671	2.14022e-14
Capn6	1.28966	6.34632e-05
Capn8	-1.47665	0.000453402
Car14	2.45895	4.15673e-17
Car3	1.25405	1.94819e-08
Car5b	1.25918	1.43232e-06
Car6	-1.69318	3.39707e-09
Car8	1.2258	0.00372402
Card19	1.64153	1.46672e-14
Card9	2.0676	1.02907e-08
Casp12	1.38883	7.90667e-05
Casp14	1.77657	1.68594e-11
Casp4	1.53724	0.000201834
Casq1	2.70401	3.65758e-39
Casr	2.54106	6.59701e-08
Catip	1.71185	0.0125097
Cav1	1.21831	3.78273e-07
Cav3	2.83739	8.36117e-21
Cavin1	1.2779	1.94046e-10
Cavin3	1.25773	4.70437e-09
Cavin4	1.10625	2.57952e-07
Cbfa2t3	1.1135	2.71571e-05
Cbs	-1.25965	5.92998e-05
Ccbe1	1.12407	0.00117157
Ccdc141	1.33835	0.000958255
Ccdc149	1.39821	7.79599e-05
Ccdc24	1.04327	0.0361832
Ccdc3	1.60105	1.69873e-08
Ccdc30	2.29779	0.00439364
Ccdc42	1.67039	0.0371329
Ccdc60	-2.54662	0.0141476
Ccdc65	-1.20842	0.0081272
Ccdc68	-1.02666	0.000864232
Ccdc80	1.12586	2.0793e-07
Ccdc96	-1.139	0.0348077
Cckbr	-2.64602	0.035929
Ccl11	1.56332	2.7172e-07
Ccl12	1.34891	0.00120426
Ccl2	1.28444	0.0102804
Ccl21a	2.11445	3.68749e-21
Ccl21d	1.79673	1.50006e-13
Ccl22	1.86985	3.27676e-09
Ccl24	1.70328	3.7611e-05
Ccl5	1.76746	0.00634831
Ccl6	1.24123	1.75437e-05
Ccl7	1.25882	6.98809e-05
Ccl8	1.07956	1.15901e-09
Ccl9	1.3975	8.9913e-08
Ccm2l	1.02257	7.87108e-05
Ccn3	2.75462	1.35511e-18
Ccn5	3.17022	2.38139e-27
Ccng1	1.16835	1.81799e-09
Ccno	2.99626	0.0139411
Ccr4	-1.49051	0.000825609
Ccr5	1.20105	0.00108752
Ccrl2	1.64097	2.35356e-05
Ccser1	-1.12438	0.000184814
Cd14	1.78695	5.68706e-11
Cd163	1.39024	4.91519e-07
Cd180	1.84383	1.44782e-05
Cd200r1	1.82407	5.07889e-10
Cd200r4	1.03153	0.00264264
Cd207	2.2426	7.44527e-08
Cd22	1.97473	1.49322e-05
Cd248	1.52723	3.84486e-06
Cd276	1.11614	4.91269e-13
Cd28	1.40619	0.00106001
Cd300a	1.9171	1.15549e-14
Cd300c2	2.25353	5.15558e-15
Cd300lb	1.98033	3.6488e-07
Cd300ld	1.05221	1.40706e-07
Cd300ld3	1.63408	1.36052e-05
Cd300ld4	1.31095	0.000330405
Cd300ld5	1.55877	0.00138809
Cd302	1.39224	1.65347e-08
Cd33	1.65549	0.000157512
Cd34	1.43671	3.25813e-08
Cd37	1.79846	2.40543e-10
Cd38	1.61833	6.49884e-08
Cd4	1.02109	0.00115247
Cd40	1.42003	0.000134309
Cd48	1.49947	8.20626e-07
Cd5	1.26372	9.68461e-05
Cd52	1.16281	4.63408e-06
Cd53	1.57421	1.07501e-11
Cd5l	1.88898	0.00344257
Cd68	1.72783	9.77005e-10
Cd72	1.15699	0.00731279
Cd74	1.39551	1.96109e-08
Cd79b	1.79891	4.14477e-07
Cd83	1.0747	0.000571506
Cd84	1.28562	4.72951e-07
Cd86	1.34529	5.77476e-06
Cd8a	1.12943	0.0272567
Cd93	1.3891	2.7152e-15
Cda	1.42445	0.000180317
Cdc14b	1.05987	0.0014498
Cdcp3	1.2052	0.00572997
Cdh13	1.12226	1.34115e-09
Cdh15	2.72909	5.09912e-12
Cdh19	1.37458	0.0187404
Cdh2	1.14729	0.00383317
Cdh6	-1.91987	1.46044e-05
Cdh9	1.58192	0.00659646
Cdhr5	-1.88166	0.00121248
Cdkl4	-1.81752	0.000375156
Cdkl5	-1.45423	0.000128593
Cdkn2a	3.70633	5.51434e-10
Cdo1	1.28791	5.27398e-05
Cdon	1.33639	3.29864e-06
Cdx1	-3.70409	0.0385611
Ceacam3	1.33461	0.00125807
Cebpd	1.10242	1.37226e-06
Cela1	1.80197	3.84875e-07
Celsr1	-1.06962	1.74115e-05
Cenpv	1.04916	1.22922e-07
Cep126	-1.24917	2.18718e-07
Cep85l	1.57981	6.10566e-12
Cer1	-1.65241	0.00234804
Cers1	1.6569	0.000459304
Ces1d	1.16014	0.000450624
Ces1f	1.03138	8.87611e-05
Ces2e	1.1433	0.000750516
Ces2f	1.90506	3.91409e-06
Ces2g	1.49353	1.96236e-10
Ces4a	1.65934	3.96469e-05
Cfap299	-1.5049	0.0161196
Cfap46	-1.75023	4.03351e-05
Cfap69	-1.10446	0.00215648
Cfap99	-1.41029	0.000383693
Cfd	1.03175	0.000748345
Cfh	1.28745	5.09977e-05
Cfp	1.63567	2.18407e-07
Ch25h	1.3427	0.0288434
Chac1	-1.33269	3.11471e-05
Chchd10	1.48569	5.47364e-18
Chd7	-1.101	2.55525e-08
Chil3	2.0271	1.42176e-06
Chil4	-6.88803	9.10466e-18
Chit1	1.14238	2.16993e-06
Chmp4c	-1.1184	3.20685e-11
Chp2	1.34497	1.29004e-07
Chrd	1.74299	7.53663e-07
Chrdl1	1.04451	0.00295428
Chrm4	2.30896	0.0111671
Chrm5	-2.69371	0.0208695
Chrna1	2.6646	4.44408e-11
Chrna10	2.11681	0.00111768
Chrna3	-1.82496	0.000438941
Chrna4	-2.17548	1.0657e-08
Chrne	2.72209	0.000102738
Chst1	1.26919	2.20092e-05
Chst10	1.35395	0.00232904
Chst8	1.03603	0.0136863
Churc1	1.06272	5.10944e-10
Cib3	3.07234	0.0244743
Cidea	1.28629	1.01483e-05
Cidec	1.35857	3.60122e-06
Cilp	1.85653	8.37342e-15
Cited4	-1.01318	0.00552663
Ckm	2.62901	2.00558e-28
Ckmt2	2.08521	4.8281e-21
Clca2	1.264	0.00343164
Clcn1	2.37139	3.89395e-12
Cldn11	1.50856	0.00698847
Cldn19	1.171	0.00132606
Cldn22	1.57809	0.0121882
Cldn3	-1.1275	3.71431e-05
Cldn34c1	1.45129	1.33267e-05
Cldn4	-1.03982	0.00134503
Cldn5	1.55704	2.71071e-12
Clec10a	1.68652	5.4066e-11
Clec11a	1.37289	5.7456e-12
Clec12a	1.83884	1.23993e-05
Clec12b	1.44961	0.0489127
Clec2d	1.38117	8.15712e-10
Clec2e	1.46896	0.000488478
Clec2f	1.15896	0.0104018
Clec2g	1.5727	0.000100275
Clec2i	1.66926	0.000607376
Clec3b	2.02325	5.12982e-10
Clec4a1	1.55504	6.81543e-09
Clec4a2	1.69424	9.23812e-12
Clec4a3	1.35611	6.16149e-07
Clec4b1	1.32954	0.000711086
Clec4d	3.43004	2.40768e-16
Clec4e	1.70366	0.00905723
Clec4n	1.80185	9.80624e-25
Clec5a	1.35636	0.00567953
Clec7a	1.1384	0.0048358
Clic5	1.62527	3.52054e-10
Clic6	-1.25542	1.64755e-09
Clip3	1.45326	1.2996e-08
Clmp	1.03186	1.72471e-05
Clstn3	1.53845	1.02907e-08
Clu	-1.05229	2.01222e-09
Cma1	2.17383	6.47048e-14
Cmah	-1.6662	2.13328e-13
Cmbl	1.74117	1.48136e-10
Cmpk2	1.11078	0.00269563
Cmtm3	1.82401	9.85733e-14
Cmtm5	1.85129	0.00112538
Cmya5	2.10538	1.177e-12
Cnn1	1.41827	1.08902e-06
Cnp	1.11569	7.83572e-07
Cnrip1	1.72593	9.97276e-11
Cntn2	-2.09335	4.83703e-09
Cntnap1	-1.01964	1.85388e-05
Col14a1	1.43736	2.60981e-08
Col1a1	1.79371	3.2989e-16
Col1a2	1.82963	1.44356e-18
Col24a1	2.19667	3.54149e-05
Col3a1	1.93609	8.36117e-21
Col5a1	1.54283	2.62828e-13
Col5a2	1.38202	3.90524e-10
Col6a1	1.61374	2.50799e-11
Col6a2	1.63362	1.25984e-11
Col6a3	1.60031	1.30943e-12
Col7a1	1.6614	1.53499e-07
Col8a1	1.40952	6.06016e-09
Colca2	1.63073	0.000209746
Colec10	3.4777	0.00695868
Colec11	1.53621	7.62061e-06
Colec12	1.17849	4.34079e-07
Colgalt2	1.17786	0.000135161
Colq	1.70672	0.00017054
Copz2	1.14981	2.24448e-08
Coq10a	1.69749	2.36094e-16
Coq8a	1.48328	3.16812e-11
Coro1a	1.10702	2.79019e-08
Coro2b	1.25523	1.02586e-05
Coro6	1.03049	1.33185e-05
Cox6a2	2.2165	2.56561e-18
Cox7a1	1.96242	4.24189e-16
Cox8b	2.28595	1.14491e-15
Cpa3	1.94957	2.17815e-10
Cpe	1.30732	2.1646e-07
Cped1	1.18668	1.90565e-05
Cplane2	-1.31608	0.0208068
Cpm	-1.57027	1.25581e-05
Cpne2	1.02661	4.29005e-08
Cpne5	-1.05907	1.76532e-05
Cpq	1.25567	3.04463e-06
Cps1	-1.53032	9.83086e-05
Cpsf4l	-1.06936	1.11471e-06
Cpt1b	1.93902	2.39999e-12
Cpt1c	1.14232	8.18429e-08
Cpz	2.26704	3.1702e-19
Crabp1	2.06414	8.41715e-20
Cracr2b	1.08713	1.05417e-07
Creb3l3	2.1924	8.32292e-09
Creb5	-1.06851	5.52788e-10
Creg2	-1.31852	3.62761e-06
Crhr1	-1.77996	0.00019273
Crhr2	2.36365	8.43757e-15
Crip1	1.6076	2.15732e-11
Crisp1	-1.86623	2.66434e-08
Crisp3	-2.26259	1.88416e-06
Crnn	-1.72741	1.44782e-05
Crtac1	1.5022	0.00261996
Cryaa	1.23222	0.038741
Cryab	1.20625	1.40701e-08
Cryba4	-1.41933	0.018847
Crym	-1.53224	0.000419556
Cryzl2	1.48163	1.20728e-10
Csdc2	-1.26246	0.000813152
Csf1	1.03917	0.000124444
Csf1r	1.76292	3.43993e-10
Csf3r	1.26414	0.000441106
Csmd1	1.67783	0.00170427
Csn3	-1.63348	0.00739507
Csrp3	2.36634	4.75973e-16
Cst3	1.09613	2.18922e-10
Cst7	1.64561	4.61987e-06
Csta2	2.20297	1.13922e-06
Cstad	1.8901	0.0395169
Cstdc4	1.64006	0.0268747
Cstdc5	1.24503	8.3445e-08
Cstdc6	1.22241	0.0032486
Cthrc1	3.35417	1.70735e-34
Ctla2a	1.90425	6.81436e-20
Ctla2b	2.12959	5.04786e-10
Ctnna3	2.40593	2.28301e-05
Ctps	-1.28586	0.000369034
Ctse	-1.58638	4.80945e-05
Ctsg	2.23808	0.0157519
Ctsk	2.3136	5.66673e-21
Ctso	1.0782	2.93471e-06
Ctss	1.80601	8.6994e-14
Cttnbp2	-1.15931	2.69575e-08
Ctxn3	2.60927	1.02193e-20
Cuedc1	1.14684	2.26994e-09
Cx3cr1	1.09077	0.0232457
Cxcl13	2.45059	2.76738e-13
Cxcl16	1.09045	8.20636e-06
Cxcl2	1.51405	0.00818471
Cxcl9	2.10196	0.0173481
Cxxc4	-1.3443	2.19887e-05
Cyba	1.62273	4.13015e-12
Cybb	1.6542	3.073e-09
Cybrd1	-1.12482	0.00223721
Cygb	1.74274	8.68151e-09
Cyp17a1	1.63447	2.7786e-07
Cyp1a1	1.57511	1.58791e-07
Cyp27a1	1.22935	6.5365e-09
Cyp2ab1	2.44092	2.8838e-06
Cyp2b10	1.06026	0.000899129
Cyp2b23	1.6665	0.00185292
Cyp2e1	2.2699	7.20057e-13
Cyp2f2	1.35261	2.1467e-10
Cyp2g1	2.60499	8.04751e-09
Cyp2j12	1.10515	0.0157953
Cyp2j8	1.34333	0.000384458
Cyp2s1	-1.07889	0.00192064
Cyp3a57	1.20199	0.0028042
Cyp4b1	1.44924	1.0349e-10
Cyp4f37	2.03542	0.0237586
Cyp4v3	1.27274	3.68132e-10
Cyria	-1.5436	1.59804e-07
Cys1	1.12226	1.22589e-05
Cyth4	1.36928	2.76075e-07
Cytl1	1.79851	1.69971e-06
D630003M21Rik	1.10876	0.00203934
D7Ertd443e	-1.26995	0.000715995
D930020B18Rik	-1.7615	3.41224e-05
Dab2	1.48049	1.53215e-07
Dach1	-1.25456	2.71572e-05
Dact1	1.52805	3.72803e-07
Dact3	1.48671	2.71174e-07
Dap	1.17664	2.94007e-09
Dapl1	-1.24208	0.00221427
Dbp	2.58939	1.21001e-16
Dcdc2a	-1.94319	0.00411496
Dchs1	1.24166	8.30837e-09
Dclk3	-1.22547	0.00264488
Dcn	1.42244	2.98819e-09
Dcstamp	1.30085	0.0167424
Ddah1	1.05243	6.42751e-07
Ddah2	1.28591	7.55189e-10
Ddc	1.60865	0.000392941
Ddit4l	1.19455	3.20535e-09
Ddo	1.35396	1.24416e-05
Ddr2	1.00936	0.000137619
Ddx60	1.32086	0.0321764
Defb4	1.49956	0.0019063
Degs2	1.00406	0.00112769
Dennd2a	1.36743	2.05494e-06
Dennd3	1.24268	2.73011e-07
Dennd4b	1.14597	8.22261e-08
Depp1	1.2501	3.01145e-05
Des	2.68865	1.60268e-28
Dgat2l6	1.75539	0.00120872
Dglucy	1.18462	3.77209e-06
Dhrs7	1.18744	1.82712e-06
Dhrs7c	2.72703	3.59623e-26
Dhrs9	-2.10229	1.00025e-11
Dhx58	1.40847	0.000386362
Dio3	-1.07155	0.00576502
Dipk2b	1.03035	0.00350576
Diras2	-1.43372	1.06543e-16
Dkk2	1.06101	0.0111976
Dlg2	1.58397	5.27202e-08
Dlx1	-1.17664	0.000235138
Dlx3	-1.18184	0.00230441
Dlx4	-1.28115	0.00179193
Dmrt2	2.21297	1.23696e-05
Dmtn	1.17516	3.26493e-06
Dnah10	-1.15549	0.00150088
Dnajb5	1.39624	3.55355e-09
Dnajc27	1.14434	3.07982e-09
Dnajc6	-1.24759	0.000472719
Dnase1l1	1.36851	2.18435e-11
Dnase1l2	-1.01999	5.7164e-05
Dnm1	1.46628	4.3154e-08
Dnm3	1.14341	0.000417657
Doc2b	1.6597	9.90955e-05
Dock10	1.16121	9.68114e-05
Dock2	1.22545	4.87871e-06
Dok2	1.07273	0.000120395
Dok3	1.21243	2.97542e-06
Dok7	2.08108	5.17211e-07
Dpep1	1.4366	2.11162e-09
Dpep2	2.35901	3.18215e-11
Dpf3	1.80228	7.91488e-05
Dpp10	3.40233	0.0114876
Dpt	1.94982	6.97318e-11
Dpysl2	1.52232	1.46749e-10
Draxin	1.67517	6.34872e-09
Drp2	1.14475	3.01736e-07
Dsc2	-1.59295	1.55606e-10
Dsg2	-1.00047	3.50088e-07
Dsg4	-1.85148	3.69167e-06
Dtna	2.00729	7.51642e-16
Dtx1	1.94352	1.30246e-08
Dtx4	1.20169	7.27851e-10
Dupd1	2.44239	5.8057e-08
Dusp1	1.11301	1.19506e-07
Dusp13	2.14389	1.06908e-13
Dusp14	-1.35578	2.31144e-05
Dusp18	1.22516	4.96881e-09
Dusp26	1.63443	7.46678e-07
Dusp27	1.88272	3.56898e-08
Dusp5	-1.02845	6.1696e-05
Dysf	1.2201	3.0322e-09
Ebf2	2.12382	5.12821e-06
Ebf3	1.451	0.000199895
Ebi3	2.08632	2.77972e-07
Ece2	1.15526	0.000484311
Ecm1	1.94598	5.90486e-11
Ecm2	1.40307	8.68238e-09
Ecrg4	2.90232	3.4827e-06
Ecscr	1.44566	1.88048e-12
Eda2r	1.35527	1.36116e-05
Eef1a2	2.34413	5.77973e-24
Eepd1	1.01981	0.000160921
Efcab5	-1.45112	0.000346736
Efcab6	1.49527	0.0270756
Efemp1	1.03467	0.000359945
Efemp2	1.23562	2.81433e-07
Efna2	-1.00488	1.84825e-05
Efr3b	1.23075	9.70171e-06
Egf	1.72286	3.24277e-09
Egfl6	-1.05552	8.44161e-08
Egfl7	1.15223	3.72189e-12
Ehbp1l1	1.53765	7.30411e-12
Elf5	-1.34213	0.000857471
Elmod1	-1.12071	1.58024e-05
Eln	1.78464	1.34124e-14
Elovl4	1.06684	0.000207389
Emcn	1.31558	2.7987e-09
Emilin1	1.42275	6.7507e-10
Emilin2	1.23256	0.000150049
Eml4	-1.0264	5.35742e-07
Emp3	1.63143	1.95555e-10
Emx2	1.77049	2.9688e-06
En1	1.56061	2.03802e-06
Endog	1.16009	1.82184e-08
Enkur	1.71857	0.00830904
Eno2	1.27884	1.06593e-05
Eno3	2.44913	6.47598e-31
Eno4	-1.73032	0.01227
Enpp3	1.18524	0.000208679
Entpd1	1.23444	6.08187e-11
Entpd2	1.42909	2.39633e-07
Entpd3	-1.13545	8.11606e-05
Entpd8	-2.09283	0.00129295
Epb41l2	1.06863	2.69344e-06
Epdr1	1.3243	5.09155e-10
Epha3	1.22862	1.5902e-05
Epha4	-1.02216	1.41873e-06
Ephb1	-1.03828	0.00160573
Ephx4	1.3657	0.000614614
Epm2a	1.77719	2.35773e-07
Epor	1.16489	0.00132928
Epsti1	1.31121	2.10773e-09
Epyc	3.54262	0.0100552
Erc1	-1.04521	2.21085e-07
Ero1a	-1.07776	5.09977e-05
Erv3	1.44188	0.0215444
Esr1	1.27787	2.06285e-05
Esrrb	2.58821	5.08396e-06
Esrrg	1.70484	2.36561e-05
Eva1b	1.15771	9.93216e-07
Eva1c	-1.21585	2.14333e-06
Evi2a	1.76643	2.93078e-13
Eya4	2.5365	1.57506e-08
F10	1.75928	0.000211962
F13a1	1.40205	7.16736e-08
F7	1.64731	0.00345519
Fa2h	1.40346	7.76773e-06
Fabp12	-1.26532	0.0298137
Fabp3	1.7573	2.26848e-20
Fads3	-1.03479	2.36561e-05
Fam107a	1.61194	6.15003e-05
Fam114a1	1.47638	8.18043e-13
Fam124a	1.89994	1.89562e-09
Fam131b	2.67869	8.18915e-07
Fam13a	1.36075	2.66244e-06
Fam163b	2.91388	0.000249836
Fam171a1	1.03497	4.86761e-06
Fam180a	2.10566	2.12871e-11
Fam181b	1.61678	0.00374364
Fam186b	-2.03747	7.77988e-06
Fam189b	1.03602	2.40351e-07
Fam205a1	-1.18359	0.0304874
Fam229b	1.38735	6.0725e-05
Fam47e	-1.23581	0.0464546
Fam78a	1.60655	6.00741e-08
Fam83c	-1.55437	2.3568e-06
Far2	1.45373	6.69356e-06
Fat4	1.61179	2.01684e-08
Fbln1	1.11366	4.03455e-07
Fbln2	1.36252	1.42234e-10
Fbln5	1.05161	9.9716e-10
Fbn1	1.22388	5.61847e-07
Fbp1	-1.18018	0.00553528
Fbp2	1.7473	6.98789e-09
Fbxl13	2.42157	0.000901148
Fbxl16	1.35289	0.000103049
Fbxo27	1.17625	0.00245991
Fbxo31	1.07814	1.29411e-09
Fbxo40	2.12756	7.02046e-12
Fcer1a	2.20806	3.60752e-17
Fcer1g	1.71929	5.06725e-11
Fcgr1	1.49233	4.90293e-09
Fcgr2b	1.4096	1.37553e-09
Fcgr3	1.58033	9.77005e-10
Fcgr4	1.99215	4.46447e-05
Fcgrt	1.38611	3.81883e-07
Fcna	2.19439	0.00138672
Fcrlb	1.41779	0.0327258
Fcrls	1.08967	7.1478e-06
Fer1l4	-1.70772	0.000233641
Fer1l6	1.68431	2.47069e-13
Fes	1.19146	5.8641e-09
Fetub	2.687	2.00799e-20
Ffar4	1.18162	0.000249372
Fgd3	1.33034	2.1077e-07
Fgd5	1.06718	1.80059e-07
Fgf13	1.239	8.06104e-06
Fgf16	2.36997	3.67857e-05
Fgf22	-1.16106	0.00169986
Fgf5	-1.67641	0.000239385
Fgf7	1.49619	2.65609e-05
Fgfr4	1.74487	0.000404627
Fhl1	2.19924	8.41715e-20
Fhl3	1.79614	5.61392e-21
Fhl4	1.50619	0.0391049
Fhod1	1.00608	8.22582e-07
Fhod3	-1.23738	0.000198364
Fibin	1.21582	6.88919e-05
Fign	1.24652	0.0117932
Filip1	2.15898	2.94288e-10
Fitm1	2.53559	6.62668e-23
Fkbp10	1.53837	2.60199e-12
Fkbp14	1.2938	5.2814e-09
Fkbp1b	1.63048	3.77229e-08
Fkbp5	1.15719	8.44811e-08
Fkbp7	1.97246	9.64192e-21
Flg	2.41286	2.74356e-11
Flg2	1.877	8.52154e-05
Fli1	1.40242	3.24779e-09
Flnc	1.82075	2.07444e-10
Flrt1	-1.01893	0.002621
Flrt3	-1.05068	9.01012e-05
Flt3	1.13556	0.00133563
Flt4	1.71588	4.08595e-15
Fmn2	1.43578	0.0284742
Fmnl1	1.07871	7.5138e-07
Fmo1	1.46718	1.07501e-11
Fmo2	1.45698	4.39353e-07
Fmod	1.50724	3.58989e-14
Fn1	1.04297	4.40238e-07
Fn3k	2.13671	3.87797e-09
Fndc9	1.01677	7.73558e-05
Folr2	1.72948	2.37245e-07
Foxc2	1.5711	1.20023e-05
Foxi3	3.19853	0.000306891
Foxl1	2.3349	0.00267863
Foxn1	-1.30948	0.00152832
Foxp2	1.25598	0.005115
Foxq1	-1.35703	0.000100192
Fpr2	1.85862	0.00028394
Frmd7	-1.52929	6.11513e-08
Fsd2	1.88261	7.81856e-19
Fstl1	1.32864	1.26516e-10
Fth1	1.52758	1.27254e-11
Ftl1	1.72163	2.29629e-14
Fut4	-1.17381	0.000115545
Fv1	-1.03925	1.19226e-07
Fxyd1	2.09613	1.15249e-19
Fxyd2	2.53684	1.19834e-09
Fxyd5	1.23899	4.86629e-10
Fxyd6	1.43531	1.58761e-13
Fzd5	-1.12957	0.00012501
Fzd9	1.56082	1.80221e-07
G0s2	1.04959	0.000459304
Gab2	1.17228	4.3154e-08
Gab3	1.25173	0.0166635
Gabra3	2.05432	2.87593e-06
Gabrd	1.99302	0.0285383
Gabrp	-1.85539	1.33761e-06
Gabrq	2.15431	0.0204685
Gadl1	2.4905	4.66592e-07
Galns	1.34628	1.11441e-07
Galnt14	-1.30925	4.29893e-05
Galnt15	1.96761	3.55355e-09
Galnt16	2.03585	1.63491e-09
Galnt17	1.87593	1.85934e-13
Galnt5	1.85918	0.00548552
Galnt7	1.25838	0.000123072
Galr3	-1.71653	0.0168185
Gamt	1.30098	3.36379e-07
Gap43	2.15144	1.49193e-05
Gapdh	1.2477	2.669e-16
Garem2	3.026	0.00090381
Gas6	1.32955	1.27249e-08
Gata2	1.20154	3.73785e-06
Gbgt1	1.24953	0.00827934
Gbp2	1.37854	0.00372957
Gbp3	1.15097	0.0159875
Gbp5	1.16242	0.00564066
Gbp7	1.14369	0.0421545
Gbp9	1.15075	0.00363257
Gck	2.62335	4.92737e-11
Gclc	-1.15647	1.13586e-06
Gcsam	1.55635	2.74198e-05
Gda	1.18786	3.419e-06
Gdap1	2.001	0.00669709
Gdf1	2.91243	0.000374944
Gdf10	1.01483	8.66611e-05
Gdf11	1.2095	4.09513e-11
Gdf15	2.09849	0.00143141
Gdf3	2.30914	0.00264909
Gdnf	1.6588	6.61031e-06
Gdpd2	1.15686	0.000182378
Gem	1.3077	2.11162e-09
Gfi1	1.46423	0.0066589
Gfra4	1.81491	4.67739e-07
Ggt1	-1.10044	0.0127445
Gimap5	1.04028	0.00433541
Gja1	-1.08122	6.0334e-05
Gja3	-1.3345	0.00193649
Gja4	1.23163	3.43125e-09
Gjb2	-1.2175	0.000218162
Gjc1	1.15665	1.1412e-05
Gjd3	1.58237	0.00533709
Glipr1	1.84844	6.87763e-06
Glipr2	1.12143	3.62477e-06
Glrx	1.0832	4.83947e-10
Glt8d2	2.02952	9.68661e-10
Gm10013	-1.73747	1.71063e-05
Gm10024	-1.36641	0.00179763
Gm10100	-1.72569	0.000110055
Gm10142	-1.54987	0.000285894
Gm10228	-1.09041	0.00211731
Gm10229	-1.22441	0.00420142
Gm10272	-1.6552	0.000406123
Gm10318	-1.65277	0.000164234
Gm10591	1.80053	1.4344e-13
Gm11554	-1.78614	7.90013e-06
Gm11555	-1.6465	0.000289358
Gm11559	-1.55741	2.95377e-05
Gm11562	-1.44882	0.000268784
Gm11563	-1.56488	2.51925e-05
Gm11564	-1.45663	0.000397416
Gm11567	-1.5739	0.000121749
Gm11568	-1.58238	2.14054e-05
Gm11569	-1.76842	4.67731e-06
Gm11595	-1.66056	7.49981e-06
Gm11596	-1.6652	1.24685e-05
Gm11937	-1.58195	0.000311922
Gm11938	-1.45124	0.000570674
Gm11992	1.24511	0.000328883
Gm12185	1.86988	0.00921513
Gm12248	1.55097	0.0117071
Gm13212	1.17276	0.037613
Gm13304	1.80053	1.4344e-13
Gm13305	-1.0035	0.0346914
Gm13306	-1.17696	0.000673481
Gm13547	-2.1538	0.0205911
Gm14137	-1.32751	5.15035e-05
Gm14461	2.94963	0.000923653
Gm14548	1.72681	5.53796e-05
Gm16527	1.33954	0.000455555
Gm1673	2.76079	4.40441e-06
Gm16867	-1.38319	0.000206177
Gm19402	-1.66719	0.000107505
Gm19668	-1.74828	0.000160373
Gm20056	2.8281	6.16647e-05
Gm21188	1.6745	5.63396e-09
Gm21814	-2.98338	0.000847669
Gm2696	-1.61416	0.0115575
Gm2808	-1.47444	2.32902e-05
Gm29667	1.31003	1.9094e-08
Gm29735	-1.55779	0.000825181
Gm29802	-1.59507	0.000383896
Gm3233	-1.49955	0.00930573
Gm3238	-1.53581	0.000737882
Gm3250	-1.60283	0.00726379
Gm3285	-1.64683	0.000508795
Gm32856	-1.0672	0.000294999
Gm3336	1.96078	0.0123333
Gm34521	2.04392	0.0173148
Gm34595	1.68707	3.56134e-08
Gm35315	-1.04443	0.000839296
Gm35427	1.82371	0.0196054
Gm3636	-1.31073	2.80771e-08
Gm36375	-3.05791	0.0251367
Gm3650	1.38108	0.000152034
Gm38664	-1.28005	0.0478714
Gm39115	-1.57259	0.00034325
Gm40035	-3.60433	0.0149721
Gm40453	2.33803	0.00816624
Gm40460	-1.55774	0.000319125
Gm40469	1.07677	0.000634031
Gm40814	1.45003	0.000523437
Gm41408	1.24036	0.00686456
Gm41515	-1.20567	0.00651707
Gm42517	2.22384	2.76302e-08
Gm45095	-1.02968	0.00803292
Gm45337	-1.65045	0.000132203
Gm45417	-1.80256	1.53215e-07
Gm4553	-1.45067	0.00146711
Gm4559	-1.74523	0.000530312
Gm45618	-1.5844	0.000175847
Gm46022	-1.56774	0.000142814
Gm4737	-3.55421	0.0230047
Gm4841	1.97648	0.00728798
Gm52258	1.27761	0.00705372
Gm52266	1.88117	0.00548729
Gm5431	1.18673	0.00377529
Gm572	2.04222	3.94005e-08
Gm6551	1.01208	0.000284578
Gm6557	1.67588	6.74655e-07
Gm7137	-1.46939	0.000581666
Gm7138	-1.51048	0.000972766
Gm7579	-1.53656	0.000460233
Gm7592	2.07184	0.000549238
Gm765	4.67046	0.00603247
Gm8290	-1.09456	0.0292081
Gm8439	-3.96555	0.00243482
Gm867	1.95882	0.0315019
Gm94	1.23251	4.44973e-11
Gm9507	-1.62325	0.00597721
Gm9508	-1.64382	0.00024817
Gm9639	-1.65009	0.000171
Gm9736	-1.61074	0.000315205
Gmfg	1.77814	4.27681e-12
Gmpr	1.67891	1.76503e-12
Gng11	1.55349	5.6489e-16
Gng13	-1.77277	5.44449e-05
Gng2	1.32152	3.73251e-13
Gng8	1.66761	0.000851822
Gngt2	1.6609	3.4523e-08
Gnmt	-1.14807	0.00331885
Gp5	-1.58264	6.37256e-07
Gpc6	1.05615	3.74545e-08
Gpm6b	1.06611	0.000221664
Gpr1	1.19894	9.53693e-05
Gpr12	-3.15597	0.00510249
Gpr141	1.53336	0.00393649
Gpr141b	1.94627	2.4995e-07
Gpr146	1.31833	5.61807e-10
Gpr156	-1.08343	0.0140447
Gpr158	-2.17955	0.0184884
Gpr162	1.31031	5.62329e-05
Gpr179	-1.40482	0.00874333
Gpr183	1.20492	0.000268381
Gpr27	1.25756	1.69278e-07
Gpr34	1.9369	4.89535e-10
Gpr37	-1.08372	0.0107345
Gpr37l1	1.58017	0.00438243
Gpr52	-1.89099	0.0246896
Gpr65	1.30322	0.00098865
Gprc5a	-1.12819	0.000221232
Gprc5d	-1.45631	0.000937598
Gpsm3	1.37615	5.8625e-10
Gpt	1.06574	4.67208e-07
Gpx1	1.14475	1.22012e-11
Gpx3	1.76409	3.09523e-08
Gpx4	1.0147	5.09682e-10
Gpx7	2.30894	9.81726e-16
Grap	1.30807	2.08461e-12
Grb10	1.53693	1.05227e-13
Greb1	1.62413	0.00779656
Grem2	2.30907	2.4265e-15
Gria2	-2.03237	7.12252e-05
Gria4	1.60092	0.0330779
Grrp1	1.13429	6.24057e-05
Gsdma3	-1.09739	3.49136e-05
Gsdmc2	-3.5566	2.71632e-10
Gsdmd	1.62319	1.27224e-07
Gsg1l	1.64823	1.79129e-05
Gsn	1.76455	8.32988e-10
Gsta3	1.34337	1.68795e-13
Gsta4	1.15055	5.60939e-05
Gstm1	1.17304	4.41397e-07
Gstm2	1.0047	1.55572e-06
Gstp2	1.83176	1.99677e-13
Gstp-ps	1.39894	2.25685e-08
Gstt1	1.58723	6.16149e-07
Gstt2	1.8045	4.85436e-10
Guca1b	-1.79176	6.80838e-06
Gucy1b1	1.26929	5.03639e-05
Gucy1b2	-1.56119	0.03277
Gucy2c	-1.64218	0.000406909
Gucy2e	-1.56996	0.00203452
Gucy2f	-1.48441	0.0154958
Gxylt2	1.02463	4.05354e-05
Gyg	1.67659	3.09645e-13
Gykl1	-2.00911	0.000416246
Gypc	1.68427	3.54695e-10
Gys1	1.13794	1.41623e-08
Gzmc	-1.23906	0.00178668
H2-Aa	1.45657	1.58253e-08
H2-Ab1	1.41251	1.02903e-07
H2al1a	-1.99382	0.000162262
H2al1b	-1.92461	0.0173481
H2al1g	-1.8649	0.0107339
H2-DMa	1.20062	9.7769e-07
H2-DMb2	1.1402	0.000350118
H2-Eb1	1.50088	2.60843e-08
H2-M3	1.45718	1.25054e-06
H2-M9	1.67866	0.00242351
H2-Ob	1.40844	0.00278696
H2-Q1	-1.25064	0.0383419
H2-Q10	1.52085	0.000865996
H2-T22	1.02357	0.000508483
H2-T23	1.10559	3.82201e-06
H2-T-ps	1.2041	0.00139138
H4c8	1.19163	0.000668834
H60c	1.13263	0.000107711
Hacd1	1.09595	2.35533e-14
Hacd4	1.33499	4.75428e-08
Hal	2.33685	1.07845e-11
Hao1	-1.46969	0.000652909
Has1	1.03605	0.0297109
Havcr2	1.12298	0.00819796
Hba-a1	1.78334	0.00160657
Hba-a2	1.74081	0.00269329
Hbb-bs	1.67202	0.00448385
Hbb-bt	1.64835	0.00705655
Hc	3.16499	0.00264843
Hck	1.37906	1.03309e-05
Hcls1	1.44282	2.52665e-12
Hcst	1.43494	0.00409493
Hdac9	1.71111	2.05284e-06
Hephl1	-1.42607	3.17143e-05
Hes2	-1.20229	0.00288898
Hexa	1.46847	4.78778e-12
Heyl	-1.069	0.00134054
Hfe	1.36975	6.37865e-11
Hhatl	2.53448	1.54163e-21
Hhex	1.42735	9.397e-06
Hif3a	1.38273	0.00115802
Higd1b	2.0098	6.99062e-08
Hjv	2.47997	1.2139e-20
Hk3	1.55455	5.75956e-10
Hlx	1.40881	6.62913e-08
Hmcn2	1.55313	4.55884e-06
Hmga2	2.3617	4.89795e-05
Hmgcs2	1.13302	9.56454e-05
Hnmt	1.15752	0.00262084
Hoxa10	2.13545	1.21689e-07
Hoxa9	2.02243	4.21219e-11
Hoxc13	-1.0448	0.00120255
Hoxc4	1.2381	3.09394e-05
Hoxd1	-3.47903	0.02009
Hoxd4	-1.118	8.80644e-05
Hoxd9	1.39041	2.71174e-07
Hpca	-1.28419	0.0177092
Hpgds	1.30133	9.90955e-05
Hpn	1.52156	5.86163e-07
Hpse	1.75473	8.6063e-10
Hrc	2.10173	5.04151e-15
Hrct1	1.23794	3.43702e-05
Hrh2	1.58507	0.00675278
Hrnr	2.17734	2.2013e-11
Hs3st5	1.86207	6.55479e-06
Hsbp1l1	-1.03881	0.000327814
Hsd17b11	1.26899	3.20768e-10
Hsd17b14	-1.34069	0.00205214
Hsd3b6	1.3617	4.34696e-06
Hspa12b	1.0753	4.93629e-05
Hspa5	-1.16503	6.29188e-18
Hspb2	2.28643	1.54728e-19
Hspb3	2.77231	1.54819e-13
Hspb6	2.3209	1.01764e-28
Hspb7	2.09582	2.35958e-13
Hsph1	-1.03687	4.78139e-26
Htd2	-2.61835	0.0350594
Htr1d	-1.2154	0.000128439
Htra1	1.85653	3.98812e-17
Htra3	1.31669	1.75829e-06
Htra4	1.72732	5.12175e-06
Hunk	-1.55808	0.000115165
Hvcn1	1.53314	4.81853e-12
Hyal4	-1.07187	0.00534959
Idh2	1.02386	2.42121e-09
Idi2	-1.20689	0.00269773
Iffo1	1.12318	1.23696e-05
Ifi203	1.41936	7.62924e-06
Ifi204	1.50797	2.36571e-09
Ifi205	1.86564	3.08303e-11
Ifi207	1.42863	2.24363e-09
Ifi208	1.19696	0.00499962
Ifi209	1.38666	0.000263198
Ifi211	1.36309	6.81852e-09
Ifi213	1.65172	0.0106249
Ifi27l2a	2.12201	1.19109e-08
Ifi44	1.75229	0.0482211
Ifi47	1.04069	0.0167761
Ifit1bl1	1.3953	0.0312258
Ifit3	1.3866	0.000125278
Ifit3b	1.612	6.59701e-08
Ifitm3	1.13682	1.40778e-06
Ifitm6	1.1795	0.0144635
Ifnar2	1.05031	1.0293e-09
Igdcc4	1.72078	2.27693e-10
Igf1	1.22985	8.60811e-08
Igfbp2	1.57692	2.99283e-29
Igfbp3	1.86019	8.79288e-11
Igfbp5	2.58469	1.0293e-09
Igfbp6	2.20883	6.25281e-11
Iglon5	1.96604	1.15551e-09
Igsf1	2.51435	0.012015
Igsf21	1.93256	0.0360206
Igsf6	1.15359	0.000305221
Ikbip	1.03765	1.10454e-06
Ikzf1	1.05543	6.548e-05
Il10ra	1.45107	4.42357e-12
Il12a	1.65209	0.0156736
Il16	1.55057	4.44973e-11
Il18	1.43317	1.69035e-06
Il19	-3.16439	1.76253e-08
Il1f10	-1.21599	0.00947049
Il1f5	1.00241	1.66282e-09
Il1f6	2.78889	6.67345e-15
Il1f8	1.97525	7.3431e-12
Il1f9	1.31581	4.71285e-05
Il1r2	1.36776	1.20208e-08
Il1rl1	1.26973	3.41185e-12
Il21r	1.60383	0.00031909
Il22ra2	2.42178	0.000951453
Il24	-1.90362	0.00028522
Il2rg	1.08581	5.15187e-06
Il33	1.82905	1.28816e-11
Il34	1.45985	5.41989e-10
Il3ra	1.29359	4.13584e-09
Il7	1.76671	5.27187e-05
Il7r	1.32283	0.00329264
Ildr2	2.21665	1.5541e-07
Inmt	2.32838	3.38969e-09
Inpp5d	1.50194	1.66722e-10
Ip6k3	2.29238	2.80054e-15
Iqank1	-1.35103	2.97596e-05
Iqgap2	1.28399	6.9664e-07
Iqsec3	-1.21103	0.00110182
Irf4	1.45646	1.87125e-05
Irf8	1.44741	3.88797e-12
Irgm1	1.25006	0.00248794
Irgm2	1.01287	0.00348629
Isl1	2.53744	6.98809e-05
Islr	1.8293	4.45184e-11
Islr2	2.237	6.36772e-05
Itga5	1.01367	2.39506e-09
Itga9	1.12044	1.41697e-05
Itgam	1.34546	5.92459e-07
Itgax	2.05651	1.01942e-11
Itgb1bp2	2.20032	3.69887e-30
Itgb2	1.77089	2.92149e-13
Itgbl1	1.44795	2.11162e-09
Itih2	1.29262	0.0279106
Itih3	1.61143	0.0170119
Itm2a	2.32601	2.45334e-31
Ivl	-1.23993	1.23367e-05
Jakmip2	-1.86644	0.000587485
Jam2	1.01134	0.000418269
Jam3	1.32415	1.8458e-10
Jcad	1.07312	3.85821e-07
Jchain	-1.78048	0.000668834
Jph1	2.06078	3.75919e-16
Jph2	2.27829	3.91291e-23
Jph4	1.59416	9.34529e-06
Jsrp1	2.36534	3.89476e-18
Kank2	1.0581	2.89118e-06
Kash5	-1.06739	0.00900504
Katnal2	1.2925	0.000891522
Kazald1	1.48825	4.40238e-07
Kbtbd12	2.19299	3.84016e-10
Kbtbd13	1.80223	7.93668e-06
Kcna1	1.80421	7.33075e-09
Kcna6	1.82307	3.77209e-06
Kcna7	1.9179	1.39612e-13
Kcnab1	1.30613	0.000812333
Kcnab2	1.24495	1.00931e-05
Kcnb2	-2.50001	1.85432e-05
Kcnc1	2.17158	8.20706e-11
Kcnc2	1.50952	0.00696659
Kcnc3	-1.19606	2.90748e-07
Kcnc4	1.753	2.67887e-12
Kcnd1	1.12393	4.18298e-05
Kcne1	-1.74583	5.56609e-06
Kcne3	1.39818	4.85499e-07
Kcng4	1.74662	0.021725
Kcnh1	-1.21181	0.000148945
Kcnh6	-1.03123	0.00379436
Kcnj11	2.09624	3.86376e-11
Kcnj12	1.65097	1.797e-09
Kcnj13	-1.34744	0.0166896
Kcnj8	1.75251	4.416e-08
Kcnk13	2.3435	7.02455e-07
Kcnk16	-1.21083	0.00972228
Kcnma1	1.91996	1.91087e-07
Kcnmb1	1.77742	0.0103963
Kcnn1	1.36347	5.24843e-07
Kcnn3	1.18514	0.00696854
Kcnn4	1.50819	3.18533e-06
Kcnq3	-1.73866	0.0181834
Kcnq5	2.34931	7.68909e-08
Kcnv1	1.60848	0.0206468
Kdelr3	1.84431	5.306e-14
Kera	2.12776	2.70572e-07
Khdrbs3	1.40643	2.84461e-07
Kif19a	1.34866	0.00745087
Kif1a	1.11212	0.000509499
Kif5c	1.31339	0.00526601
Klf2	1.40865	5.17974e-10
Klhl13	1.1567	5.31118e-06
Klhl30	1.85392	6.73879e-11
Klhl31	2.65156	4.27653e-22
Klhl32	-1.2107	0.0265013
Klhl33	1.66062	9.0873e-10
Klhl34	2.29091	1.56681e-06
Klhl38	2.88168	2.12512e-24
Klhl4	1.81893	1.09222e-06
Klhl40	2.25099	6.91353e-12
Klhl41	2.16679	5.0488e-18
Klhl6	1.33274	9.28608e-07
Klk11	1.04889	8.7212e-05
Klk8	1.01748	9.75257e-06
Klk9	1.23499	5.01052e-07
Klra3	3.20171	5.27029e-05
Kmo	1.1504	0.000852384
Krt1	2.50448	6.88863e-12
Krt10	3.27787	2.01698e-18
Krt16	1.24416	1.11132e-05
Krt18	-1.36338	0.00128377
Krt20	1.49216	2.5901e-05
Krt23	-1.20624	0.00018898
Krt25	-1.30915	0.0239462
Krt26	-1.59574	8.81658e-05
Krt27	-1.36962	0.00121602
Krt28	-1.42969	0.00104548
Krt31	-1.39009	0.0196393
Krt32	-1.21891	0.00390806
Krt33a	-1.40884	0.00165643
Krt33b	-1.22004	0.00505982
Krt34	-1.45109	0.000934002
Krt35	-1.12568	0.00785985
Krt39	-1.66511	5.14643e-06
Krt4	1.65039	0.000115545
Krt40	-1.58488	0.000226936
Krt6b	1.3732	8.44835e-07
Krt71	-1.32592	0.0251288
Krt72	-1.47345	0.000843595
Krt73	-1.29344	0.0015357
Krt75	-1.37183	0.000243065
Krt78	1.88469	7.34901e-11
Krt79	1.23524	0.000111253
Krt8	-1.21876	0.00769486
Krt81	-1.38799	0.0149886
Krt82	-1.38233	0.00264264
Krt83	-1.42998	0.0131385
Krt84	-1.18977	8.50735e-07
Krt85	-1.29963	0.0281908
Krt86	-1.51812	0.000505341
Krt87	-1.34185	0.0192008
Krt90	-1.10079	0.00336795
Krtap10-10	-1.49969	0.00124174
Krtap10-4	-1.51787	0.00122442
Krtap11-1	-1.37734	0.0136691
Krtap12-1	-1.39643	0.00174976
Krtap1-3	-1.41076	0.000430361
Krtap13-1	-1.31202	0.00316671
Krtap14	-1.53228	0.00576538
Krtap1-4	-1.50597	0.000231715
Krtap15	-1.61619	0.000356396
Krtap1-5	-1.26279	0.000524782
Krtap16-1	-1.7143	0.0020244
Krtap16-3	-1.25836	0.0328124
Krtap17-1	-1.37169	0.00189867
Krtap19-2	-1.39798	0.0427268
Krtap19-3	-1.29423	0.0331838
Krtap19-4	-1.45201	0.0295534
Krtap19-5	-1.42628	0.0120191
Krtap19-9b	-1.1152	0.00526661
Krtap20-2	1.4329	0.0465964
Krtap22-2	-1.04538	0.0087603
Krtap2-4	-1.49366	0.000501273
Krtap24-1	-1.54025	0.000113439
Krtap26-1	-1.54155	0.000433434
Krtap27-1	-1.43382	0.0024471
Krtap28-13	-1.34244	0.00201496
Krtap29-1	-1.60159	0.000458695
Krtap3-1	-1.42321	0.000678278
Krtap3-2	-1.36623	0.00079797
Krtap3-3	-1.32631	0.00118715
Krtap4-1	-1.4261	8.6719e-05
Krtap4-13	-1.64447	1.56838e-05
Krtap4-16	-1.53331	6.10014e-05
Krtap4-2	-1.44747	4.77395e-05
Krtap4-6	-1.50208	0.000119385
Krtap4-7	-1.57127	4.12965e-05
Krtap4-8	-1.62382	1.82099e-07
Krtap4-9	-1.62452	8.51534e-06
Krtap5-1	-1.7878	0.000156832
Krtap5-4	-1.70675	2.17062e-05
Krtap5-5	-1.67067	0.000118465
Krtap6-1	-1.04268	0.00169575
Krtap6-5	-1.03234	0.00440341
Krtap7-1	-1.36496	0.0175696
Krtap8-1	-1.37431	0.000570293
Krtap9-1	-1.55662	6.77928e-06
Krtap9-3	-1.33141	0.00115384
Krtdap	1.65538	1.18579e-08
Ky	2.19357	3.13929e-12
Lair1	1.77003	3.09394e-05
Lama2	1.27819	1.4389e-06
Lama4	1.0797	3.4123e-06
Lamb2	1.01804	2.17291e-06
Laptm5	1.62497	3.20574e-12
Larp6	1.93625	3.21379e-07
Lat	1.46476	2.65609e-05
Lat2	1.47834	1.68671e-10
Layn	1.65397	2.99264e-12
Lbx1	2.47374	3.56801e-11
Lce1a1	2.1773	4.37243e-26
Lce1a2	2.09033	3.59623e-26
Lce1b	2.47571	1.4668e-23
Lce1c	2.40966	7.04131e-18
Lce1d	2.59723	1.27979e-24
Lce1e	2.41623	2.54529e-22
Lce1f	2.23834	3.55754e-25
Lce1g	2.09971	1.24454e-24
Lce1h	2.30127	1.33263e-15
Lce1i	2.34171	7.44351e-17
Lce1j	3.01919	8.45581e-27
Lce1k	1.93521	1.00025e-11
Lce1l	2.50624	1.05377e-22
Lce1m	1.0521	0.00696806
Lce3e	1.02032	0.0264443
Lcn12	-2.22392	0.0144984
Lcp1	1.39733	1.85779e-11
Lcp2	1.20321	8.9913e-08
Ldb2	1.48988	3.34035e-10
Ldb3	2.13701	1.44448e-20
Ldc1	3.84114	0.000725195
Ldhal6b	-2.12427	0.00129912
Lef1	-1.22674	0.000670072
Lgals1	1.82849	1.85285e-12
Lgi1	1.54261	0.0201961
Lgi2	1.4239	0.000258716
Lgi4	1.26707	2.84973e-09
Lgmn	1.1443	1.58852e-09
Lhfpl2	1.003	5.49587e-06
Lhfpl4	1.34666	0.000410948
Lhx8	2.45069	2.04302e-05
Lifr	1.16917	1.47029e-05
Limch1	1.49674	5.17666e-09
Lims2	1.27964	1.09438e-07
Lingo1	-1.07951	1.65731e-05
Lingo3	3.11506	1.38336e-10
Lipa	1.31903	4.55602e-10
Liph	-1.0116	0.000489217
Lipk	-1.11088	1.38833e-06
Lipn	1.72637	0.0132202
Lix1l	1.31893	2.84766e-07
Lman1l	-1.13827	0.0114461
Lmcd1	1.34706	7.23624e-08
Lmo2	1.70665	1.40518e-13
Lmod1	1.48578	7.6657e-10
Lmod2	1.84644	1.23886e-16
Lmod3	2.37095	2.93119e-26
Lmtk3	-1.0177	0.00104745
Lmx1a	1.86499	0.00131758
Lnx1	-1.00846	9.38101e-06
LOC108167553	-1.02895	0.0416726
LOC118567336	1.13837	1.33147e-05
LOC118567479	-1.61753	3.84708e-08
LOC118567641	-1.76229	2.9688e-06
LOC118567769	-1.96537	0.000610464
LOC118567886	-2.06835	0.0399501
LOC118568020	-1.21638	0.00177501
LOC118568297	-1.83528	3.20956e-09
LOC118568300	-1.31999	0.00310872
LOC118568301	-1.47645	1.15369e-05
LOC118568306	-1.18423	1.91364e-07
LOC118568307	-1.15354	0.000743256
LOC118568308	-1.15924	0.000603936
LOC118568311	-1.23529	0.0161722
LOC118568337	-1.24935	1.49246e-05
LOC118568339	-1.25569	0.00536505
LOC118568343	-1.0659	7.38043e-06
LOC118568348	-1.35218	0.000303555
LOC118568632	-1.27355	0.0466032
LOC118568634	-1.1388	0.00127391
Lor	2.9012	4.9515e-19
Lox	2.16935	1.08935e-10
Loxl1	1.97021	3.07244e-15
Loxl3	1.20943	1.67259e-06
Loxl4	1.47318	4.9685e-08
Lpar1	1.29141	1.57333e-08
Lpar4	1.40468	0.00866196
Lpin1	1.194	1.42176e-06
Lpin3	-1.20174	6.06196e-05
Lpxn	2.08332	1.108e-11
Lrch2	1.29049	0.00897569
Lrmp	1.46382	9.32432e-09
Lrp11	1.02415	2.84024e-05
Lrp2	-1.92065	0.000829789
Lrp2bp	1.87754	0.000303323
Lrp3	1.14038	4.83015e-05
Lrp8	-1.09321	6.32647e-05
Lrrc10b	1.83143	0.00254085
Lrrc14b	1.59178	1.55606e-10
Lrrc17	2.76003	1.25258e-17
Lrrc2	1.70582	1.02563e-06
Lrrc25	1.43244	7.13296e-06
Lrrc30	1.88657	9.58201e-13
Lrrc32	1.53097	1.13049e-11
Lrrc38	1.64247	2.08151e-06
Lrrc39	1.33699	7.35885e-08
Lrrc74b	2.20747	0.0351981
Lrrc75a	1.21225	3.91409e-06
Lrrc75b	-1.40709	1.15518e-05
Lrrc9	1.2684	0.00043226
Lrrk2	1.0949	0.000239485
Lrrn1	1.44304	4.54516e-06
Lrrn2	-1.41418	0.000125365
Lrrn4cl	1.87407	8.40443e-07
Lrtm1	1.74651	0.00014921
Lsamp	1.83682	1.11861e-05
Lsmem1	2.16231	9.86147e-08
Lsmem2	1.84133	2.1229e-07
Lsp1	1.58632	1.1191e-14
Lst1	1.57392	2.63909e-07
Ltc4s	1.34181	1.52335e-05
Lum	2.31085	3.82087e-18
Ly6a	2.01182	1.94204e-14
Ly6c1	2.00971	6.70451e-13
Ly6e	1.37538	1.14011e-10
Ly6g6d	-1.05098	0.00943099
Ly6g6g	-1.60214	0.00777444
Ly6i	2.2149	1.62201e-08
Ly6m	2.01085	3.1644e-10
Ly86	1.56038	5.00384e-08
Ly9	1.93257	6.35199e-12
Lyg2	-1.57798	0.000641548
Lyl1	1.93552	2.12833e-14
Lyn	1.15743	3.86755e-09
Lynx1	1.74733	5.13899e-19
Lypd2	1.92725	0.0245127
Lypd5	-1.10749	6.98809e-05
Lypd6	-1.32125	0.000247839
Lypd6b	-1.03069	0.000275905
Lypd8l	-1.66778	0.019885
Lyve1	1.52923	3.38969e-09
Lyz1	1.34508	2.24363e-09
Lyz2	1.94694	5.28374e-17
Mab21l4	-1.4512	0.000157357
Macrod1	1.82422	4.36324e-16
Mafa	1.52134	2.86588e-08
Mag	1.01	0.0446046
Mageb16	-3.02839	0.0344299
Maged2	1.11741	4.04938e-07
Magi3	-1.13096	1.20645e-10
Magix	1.05221	0.000240267
Mamdc2	1.53132	7.21338e-06
Mamstr	1.80894	4.37441e-07
Man1a	1.12843	2.69385e-05
Man1c1	1.15971	5.32434e-06
Maob	1.40597	3.71541e-07
Map1a	1.21136	4.6633e-05
Map3k13	-1.58052	6.84643e-06
Map3k15	-1.28142	0.000368429
Map6d1	-1.58073	0.0154711
Mapre2	1.18174	2.61998e-09
Marco	2.95477	3.93931e-05
Mast1	-1.09212	0.000156226
Matk	1.20317	0.00338454
Matn4	1.09655	0.00036322
Mb	2.19102	1.39976e-21
Mbp	1.32453	8.26805e-09
Mc1r	-1.02623	0.00259223
Mcoln2	1.77101	2.8422e-06
Mcpt4	1.77569	3.02559e-11
Mctp1	1.20286	0.00155352
Mdk	1.94644	2.89412e-10
Me3	1.27964	1.40043e-06
Mef2c	1.62488	1.26909e-10
Mefv	1.10556	0.00726838
Megf6	1.70976	3.8964e-14
Megf9	-1.07069	9.68468e-15
Meis2	1.07471	9.00871e-05
Meis3	1.51369	4.40275e-08
Meltf	-1.64474	0.000111387
Meox2	1.32416	3.10044e-06
Metrn	1.15508	5.44112e-09
Mettl21c	3.00918	4.65607e-10
Mettl21e	2.91405	0.0118033
Mettl22	1.50083	1.44094e-10
Mettl24	1.37689	0.000311845
Mex3b	1.5493	2.80771e-08
Mfap2	1.73743	1.19485e-14
Mfap4	2.50179	1.86922e-31
Mfap5	1.62952	3.35957e-10
Mfng	1.26997	9.55208e-06
Mfsd12	1.172	4.49139e-09
Mgam	3.29899	0.0102917
Mgarp	1.26325	0.0101002
Mgat4a	-1.09168	1.42524e-05
Mgll	1.01047	4.9478e-05
Mgmt	1.73059	4.53182e-09
Mgp	1.68125	1.7938e-15
Mgst2	1.17475	4.80493e-07
Micalcl	-1.03943	0.00011025
Mill2	1.15876	0.000401591
Milr1	1.27726	4.29993e-05
Minar2	1.54228	0.00670211
Misp	-1.34875	0.00427338
Mlana	-1.06155	0.00350576
Mlip	2.17492	1.44448e-20
Mlxipl	1.22526	2.00995e-05
Mmp10	2.45956	0.000223437
Mmp11	2.30069	7.3431e-12
Mmp12	4.45375	1.54046e-26
Mmp13	1.12045	0.000283133
Mmp14	1.13371	3.4209e-11
Mmp16	1.03537	0.00789034
Mmp19	1.5112	3.53024e-10
Mmp2	1.71649	1.55353e-13
Mmp20	-1.55991	6.1805e-05
Mmp23	1.73786	8.54886e-09
Mmp27	1.41703	2.89884e-05
Mmp3	2.86102	3.53783e-31
Mmp8	1.98963	0.000680522
Mmp9	2.52349	8.18509e-11
Mmrn1	1.88284	9.14775e-13
Mn1	1.89037	5.7456e-12
Mndal	1.2361	0.000131986
Mns1	-1.0053	0.00355912
Morc1	2.87535	0.0292775
Morn4	-1.01522	0.00249774
Mos	3.33425	0.0177092
Mpeg1	1.82743	5.41575e-10
Mpnd	1.05404	1.155e-11
Mpp3	1.92616	8.69553e-05
Mpz	1.52631	6.67277e-09
Mrap	1.15122	0.000175652
Mrc1	1.37014	7.6657e-10
Mrc2	1.18896	1.3131e-12
Mrgprb1	1.93036	2.44906e-08
Mrgprb2	2.37144	4.69781e-13
Mrgprf	1.83026	2.24257e-06
Mrgprx2	2.05295	1.40475e-07
Mrln	2.70129	1.25468e-13
Mroh4	-1.97439	9.67307e-05
Mrvi1	1.2194	0.000103331
Ms4a14	1.99083	0.000105372
Ms4a2	1.38452	0.000643097
Ms4a4a	1.16837	0.00032413
Ms4a4c	1.34587	0.00520213
Ms4a4d	1.65502	1.1727e-10
Ms4a6b	2.01348	1.50976e-14
Ms4a6c	1.66769	1.64042e-10
Ms4a6d	1.73313	5.8625e-10
Ms4a7	2.10725	1.01634e-15
Ms4a8a	1.46777	0.00262834
Msc	1.86238	0.000814892
Msi1	-1.08574	0.015865
Msln	3.88441	0.000696855
Mslnl	-1.08529	0.0485502
Msr1	1.71782	4.3796e-06
Msrb2	1.13118	0.00021273
Mstn	2.53203	1.65268e-19
Msx2	-1.12852	0.00253748
Mt3	2.47217	0.00125659
Mtcl1	-1.23796	0.0004374
Mtfp1	1.10088	2.70443e-10
Mtus2	1.16056	0.0174003
Muc13	1.72269	0.00393088
Mug1	1.20434	0.0090108
Mup10	1.35768	0.000748146
Mup11	2.22833	7.84635e-08
Mup16	2.1006	0.0246657
Mup18	-1.52038	1.16709e-07
Mup19	1.04637	0.00912312
Mup2	1.51633	0.000120195
Mup22	1.14052	0.00257448
Mup3	1.60379	0.00676933
Musk	3.16719	6.73759e-15
Mustn1	2.34744	4.27199e-13
Mxra7	1.03031	4.69313e-08
Mxra8	1.52663	6.04815e-14
Myadml2	2.41384	1.00329e-14
Mybpc1	2.193	3.82901e-18
Mybpc2	2.46758	7.14485e-20
Mybph	2.63803	2.5113e-17
Mycl	-1.02571	0.00380335
Myct1	1.31949	8.88245e-11
Myf6	2.41413	2.38438e-15
Myh1	2.35395	1.32241e-14
Myh2	2.40997	1.0204e-15
Myh4	2.58771	4.91269e-13
Myh7	2.10253	0.000551124
Myl1	2.49728	1.31114e-39
Myl2	1.43367	0.000438941
Myl3	1.56447	0.013003
Myl4	1.28323	0.000646961
Mylk2	2.28531	1.6544e-13
Mylk4	2.86719	7.44035e-16
Mylpf	2.60494	2.67818e-31
Mymk	2.85027	0.000388505
Myo16	2.46351	2.9137e-07
Myo18b	2.35859	1.46633e-20
Myo1f	1.43245	2.11428e-09
Myo1g	1.22379	2.13729e-07
Myo3a	-2.2244	0.0217132
Myoc	2.18167	1.15491e-08
Myocd	1.16584	0.00682159
Myod1	1.44289	0.0025442
Myom1	2.16492	4.60043e-20
Myom2	2.17814	5.09649e-19
Myom3	1.51275	1.23627e-09
Myorg	1.10355	8.63819e-06
Myot	2.21826	4.94027e-18
Myoz1	2.73689	4.78139e-26
Myoz2	2.13266	1.33879e-13
Myoz3	2.24417	1.96577e-25
Mypn	2.07417	1.49545e-17
Myrf	-1.85167	5.11048e-09
Myrip	1.4739	6.45461e-05
Myzap	-1.05524	2.98119e-05
N4bp2l1	1.10733	7.08976e-07
Naaa	1.15315	2.80771e-08
Naip2	1.16467	1.15225e-05
Naip5	1.24569	4.95615e-05
Napsa	1.15122	2.82901e-07
Nat8f3	1.58105	1.20249e-06
Nat8l	1.17716	3.95402e-05
Nav1	1.06561	4.20347e-05
Nav2	-1.12552	4.6635e-05
Nbl1	1.66941	8.36641e-11
Ncam1	1.20941	1.3389e-09
Ncf1	1.4858	2.01222e-09
Ncf2	1.15203	7.13252e-11
Ncf4	1.59326	2.50533e-10
Nckap1l	1.413	2.80539e-10
Nckap5	-1.4328	4.53182e-09
Nckap5l	-1.01367	0.000254245
Ndn	1.87903	9.77005e-10
Ndp	1.63401	0.000754927
Ndrg2	1.36445	1.1896e-15
Ndrg4	1.41831	1.31374e-07
Ndufa4l2	2.42551	1.51641e-16
Neb	2.16574	1.36576e-14
Nell2	3.72244	0.0141229
Nenf	1.01308	2.2463e-08
Neto2	-1.22538	1.90851e-08
Neurl1a	2.07608	1.00897e-18
Neurl2	1.45462	2.39578e-06
Neurl3	1.39415	6.5661e-11
Nexn	2.05509	4.30775e-11
Nfasc	1.54241	8.52185e-07
Nfatc1	1.04996	1.54057e-06
Nfatc2	1.129	1.46819e-08
Nfatc4	1.25024	1.18918e-07
Nfe2l3	-1.09642	1.48262e-05
Nfkbie	1.07149	1.93849e-07
Ngf	1.37687	4.71354e-06
Ngfr	-1.06881	0.000352066
Nhs	-1.35963	1.36228e-07
Niban3	-1.2873	0.000125338
Nim1k	-1.07504	0.000133012
Ninj1	1.40171	1.19509e-08
Nipsnap2	1.09306	4.45184e-11
Nkain3	-1.86566	0.00231531
Nkain4	1.81011	0.00132018
Nkd2	-1.11748	0.00175019
Nlgn3	1.02414	0.0234976
Nlrc4	1.1239	0.0352821
Nlrp5	3.08561	0.0181032
Nmb	1.04026	0.000570674
Nmrk2	2.25183	9.79996e-15
Nnmt	1.33896	2.37549e-07
Nol3	1.25706	1.45534e-12
Nop58	-1.17574	2.98029e-05
Nos1	2.17979	3.55622e-13
Nos2	1.39507	0.0234281
Nos3	1.16024	3.25682e-05
Nostrin	1.00064	0.0103382
Nova1	1.48392	4.89749e-07
Nox4	2.11422	4.41397e-07
Noxa1	-2.35094	0.0477973
Npbwr1	1.66877	0.00736414
Npc1l1	1.29281	0.0301325
Npc2	1.0021	6.30305e-09
Npdc1	1.05704	1.66977e-07
Npnt	1.18103	2.67495e-08
Nppc	-1.23812	2.47525e-05
Nptx2	1.11382	0.0444009
Nr1d1	1.98818	6.60944e-17
Nr1d2	1.2063	3.93943e-06
Nr1h3	1.32235	1.96008e-08
Nr1h4	2.71301	6.03202e-05
Nr2f1	1.33555	0.00548557
Nr2f2	1.31727	7.07175e-07
Nr3c2	1.38162	2.35812e-06
Nr4a1	1.13649	1.91087e-07
Nrap	1.9415	7.19357e-12
Nrep	1.24191	9.4536e-21
Nrg2	-1.28647	3.09765e-05
Nrip2	1.01864	0.000570674
Nrn1	1.83245	1.5804e-16
Nrtn	1.41258	4.45184e-11
Nsg1	1.90487	4.39839e-10
Ntf3	1.10751	0.00508316
Ntn4	-1.15339	3.84708e-08
Ntrk1	-2.28125	0.00113216
Ntsr2	1.85926	0.020506
Nup210l	-1.53428	0.0413967
Nupr1	1.12917	9.13232e-08
Nutm1	-2.76722	0.0400862
Nxpe3	-1.11429	0.000478785
Nxpe5	1.34479	2.71738e-05
Nxph1	2.72572	0.00562117
Nxph4	1.40141	0.00154365
Oaf	1.24989	3.11291e-09
Oas1a	1.09492	0.032386
Oas1e	1.54327	0.00433541
Oas1f	1.76484	2.15814e-08
Oas2	1.01195	0.04201
Oas3	1.60476	0.00461446
Oasl1	1.53581	0.000340286
Oasl2	1.33099	0.00453368
Obscn	2.11195	1.60739e-13
Oca2	-1.62458	0.000224015
Odf3l2	4.55284	6.25152e-05
Ogn	1.54553	0.000102462
Oit3	1.95211	0.0133322
Olah	1.45557	0.00700688
Olfm1	1.08056	4.20132e-07
Olfml1	1.45844	1.76575e-06
Olfml2b	1.36359	1.22247e-12
Olfml3	1.67924	1.14738e-19
Olr1	-1.09572	0.0116285
Omg	-1.93363	0.00107138
Omp	-1.24393	0.00230441
Opcml	1.72851	1.38448e-05
Oplah	-1.08726	1.0657e-08
Oprd1	-1.45055	1.17202e-05
Osbp2	-1.0657	3.31234e-05
Osbpl6	1.11507	0.000189127
Osr1	1.74065	5.75409e-07
Osr2	2.71346	2.03448e-12
Ostn	1.72508	0.013125
Otop2	-1.58385	1.48101e-05
Otop3	1.65578	4.28353e-06
Otub2	-1.21033	0.000134473
Otulinl	1.43052	5.56283e-12
Ovgp1	-1.25352	7.48665e-05
Oxct2a	-2.96338	0.00833556
Oxld1	1.00453	4.63799e-06
P2rx1	1.22524	0.000744415
P2rx2	1.41789	0.0122944
P2rx4	1.13866	1.75015e-08
P2rx6	2.28451	1.0213e-08
P2ry10b	2.52877	5.30544e-07
P2ry12	1.54606	1.6615e-05
P2ry13	1.97608	1.97417e-06
P2ry14	1.34156	7.18234e-07
P2ry4	2.01095	0.000691949
P2ry6	1.74658	1.92468e-11
P3h3	1.42411	8.28725e-11
P3h4	1.22138	5.67947e-12
P4ha2	1.28469	3.55024e-08
P4ha3	2.73797	7.04939e-12
P4htm	1.81764	3.71444e-05
Pabpc1l2b	-2.05621	0.0255044
Pacrg	1.72457	0.000669536
Pacsin1	-1.72574	2.71804e-05
Pacsin3	1.42176	6.72327e-11
Padi1	-1.60709	0.000148945
Padi2	1.27387	8.62745e-08
Padi3	-1.40844	0.00099776
Padi4	-1.37119	3.40308e-05
Pag1	-1.23342	2.79273e-07
Pam	1.1654	4.83947e-10
Pamr1	1.72932	4.95253e-07
Panx3	1.01898	0.00582054
Paqr3	-1.14303	0.000117111
Paqr8	-1.20623	6.8915e-05
Pard6b	-1.28129	1.65942e-05
Parp3	1.34067	1.39211e-08
Pax7	1.92789	0.0277255
Pbld1	1.03002	0.0413709
Pcbd1	1.32604	2.78566e-05
Pcdh18	1.17861	0.000103547
Pcdh20	1.74147	0.00109374
Pcdhb9	1.19071	0.00529904
Pcdhga1	1.20319	0.00320378
Pcdhga2	1.14151	0.0076533
Pcdhga3	1.72486	1.11441e-07
Pcdhgb1	1.16538	0.000512387
Pcdhgb2	1.05201	0.00138268
Pcdhgb4	1.02932	0.00533941
Pcdhgc5	1.4277	0.033059
Pck1	1.22964	0.000483098
Pcolce	1.65893	1.36521e-10
Pcolce2	1.79465	1.48319e-06
Pcp4	1.70578	0.00255182
Pcp4l1	1.65387	2.24228e-13
Pcsk1	-1.40866	0.000224503
Pcsk2	-1.28287	0.00195288
Pcsk9	1.99231	3.28839e-05
Pctp	1.48431	1.1461e-05
Pde11a	1.14519	0.00233657
Pde1a	1.04402	0.000259448
Pde1b	1.43389	2.30016e-06
Pde2a	1.39327	1.16391e-09
Pde4a	1.41155	7.23624e-08
Pde4c	1.47471	0.0411283
Pde4dip	1.85284	1.9126e-11
Pde7b	1.55291	7.34534e-17
Pde8a	1.02146	1.47807e-06
Pdgfb	1.12771	3.12014e-09
Pdgfc	1.74183	3.8964e-14
Pdgfra	1.04034	1.88416e-06
Pdgfrb	1.2796	5.07674e-10
Pdgfrl	1.91211	5.213e-22
Pdk2	1.37955	3.39302e-10
Pdk4	1.44773	9.16726e-07
Pdlim3	2.41791	2.56867e-24
Pdss1	1.23661	4.00709e-05
Pdzd7	-1.118	0.000263198
Pdzrn4	-1.47048	0.000123979
Pf4	2.29436	1.54977e-14
Pfkm	2.06225	3.827e-19
Pgam2	2.42053	1.39724e-31
Pgap6	1.62297	3.49255e-08
Pgm1	1.54003	7.115e-16
Pgm5	1.68112	7.52652e-16
Pgpep1l	1.8906	3.56465e-05
Pheta2	1.35019	2.88987e-07
Phf11a	1.1015	0.014403
Phf11b	1.33222	4.31157e-05
Phka1	2.10301	5.64378e-12
Phkg1	2.32424	1.87101e-16
Phospho1	1.95944	2.79319e-17
Phyhd1	1.10865	2.8838e-06
Pi15	-1.0146	2.74075e-05
Pi16	1.99937	2.68473e-06
Pid1	1.18632	1.54599e-06
Pifo	2.26111	0.0263542
Pigz	1.12712	0.00494247
Pik3ap1	1.60682	5.96458e-10
Pik3cg	1.33154	1.6804e-07
Pik3r3	-1.38239	1.85122e-08
Pik3r5	1.51158	6.62527e-07
Pik3r6	1.3768	3.18187e-07
Pilra	1.90829	2.24781e-12
Pilrb1	1.7456	2.50992e-05
Pilrb2	1.79083	2.1591e-06
Pink1	1.1775	1.16391e-09
Pinlyp	-1.07437	0.000364689
Pip4k2a	1.04119	1.0946e-07
Pip5k1b	-1.2282	0.000225115
Pip5kl1	-1.6883	0.0438995
Pir	1.21204	2.76835e-05
Pira1	2.16356	0.00232555
Pira2	1.81833	7.94382e-10
Pirb	1.72092	2.7628e-09
Pirt	3.83862	0.0320777
Pitrm1	-1.01971	4.71978e-05
Pitx1	2.17279	0.000124725
Pitx2	2.42565	3.84432e-11
Pitx3	1.92754	1.17235e-05
Piwil2	-1.00725	0.000492716
Pkhd1l1	1.74074	3.16257e-08
Pkia	1.879	3.02131e-15
Pkib	1.38665	8.3338e-06
Pkig	1.20768	2.62526e-12
Pknox2	2.19458	9.31607e-15
Pla1a	2.54508	1.11179e-08
Pla2g15	1.07367	6.75034e-07
[truncated: 832 more rows]
