# Supplementary material for: A murine model of prurigo nodularis-like skin lesions induced by persistent scratching under type 2 inflammatory conditions
Source: Front Immunol. 2025 Oct 28;16:1648830. doi: 10.3389/fimmu.2025.1648830 (PMC12602216; doi:10.3389/fimmu.2025.1648830)
Supplement: Supplementary Table 4 — The overlapping genes between the PN-like murine model and human PN. The data in the table are displayed as log2FC along with adjusted p-values. EtOH, ethanol; SC, scratching; AD, atopic dermatitis; PN, prurigo nodularis; FC, fold change. *P < 0.05, **P < 0.01, ***P < 0.001, ****P < 0.0001. [file Table4.xlsx]

## Sheet: Sheet1
Gene name	PN-like / EtOH	PN-like / AD-like	PN-like / SC	Lesional PN / Non-lesional PN	Lesional PN / Healthy subjects
DCSTAMP	1.29290743733164*	1.30085344991395*	1.81868783439816*	-3.657454583***	#N/A
SLC1A2	2.57773937312133****	1.26667415341171**	3.80479364144795***	-2.527081916****	-2.316754372****
MYRF	-1.82208249128956**	-1.85167291323258****	-1.22021073268224*	-2.367216273****	-2.955679426****
LAIR1	1.56019227017701***	1.77002531455978****	1.26987929583066*	-2.308391415****	-2.141603942****
CYP1A1	2.2545973285292****	1.57510731083317****	2.02801567701306****	-2.272582042****	#N/A
AADACL3	2.43299273548015****	1.00224110512601**	2.03845231205575****	-2.005649192*	#N/A
GNMT	-1.92637535184483**	-1.14806642880959**	-1.34704545760348*	-1.978975953*	-2.381059735*
CD72	1.30272328596901*	1.15698732206882**	1.57370859071275*	-1.748741005****	-1.636762649**
HAVCR2	1.27421551237094*	1.12298224267234**	1.31810929127104*	-1.470190267****	#N/A
FA2H	2.83375528410923****	1.4034647776904****	1.8299716960724****	-1.310686187**	-1.779712918**
MGLL	1.28458702545781****	1.01046722363122****	1.16583469530893***	-1.04977108****	-1.086077554****
FAR2	2.71850587456194****	1.45373048081049****	2.19696067190847****	-1.026843866*	-1.635694487**
SLC39A4	3.70479444306596****	1.13474261905461****	2.24498545908412****	1.125658001**	#N/A
KLK11	1.14530570811827***	1.04889191663043****	2.03918030593148****	1.157443353****	1.279021375****
SGPP2	4.13002949057712****	2.41529022461847****	2.74787705540596****	1.27469935****	1.308876171***
GSTA4	1.29225434410486***	1.15054842672943****	1.56084874621981***	1.300750169****	1.551426485****
RPTN	7.03044289630228****	1.08647475673919****	4.80716338092536****	1.44895554****	1.323243011***
FLG	2.97048417044412****	2.41286400277295****	1.83366333579629****	1.450249123***	1.913866714****
PDSS1	1.97760666435474****	1.23661063321217****	1.6706523849984****	1.483264789****	1.129625186****
MMP12	4.83176657117917****	4.45374977895011****	1.81637279236077*	1.60836964*	3.310180864**
SOX15	2.4073521853482****	1.82484115624383****	1.39219428950667*	1.744404061****	1.720812708****
DEGS2	1.63361586895494****	1.00406108900394**	1.65521300063943****	1.747952364****	1.864335182****
SLC30A2	1.03480461054812****	1.10692418409275***	1.2476328240461***	2.080043879**	#N/A
MMP13	5.8967251268766****	1.12044709702426***	2.03365249969466****	2.10462534***	2.797385076****
LCE1E	1.79158107154223****	2.41622657537086****	1.48233667589131**	2.137584303****	3.099854688****
ELOVL4	2.11708625337724****	1.06683841755259***	2.09013482983712****	2.38227674****	2.568836147****
SERPINB12	2.29851880163172****	3.33517632786729****	1.78480674509012****	2.48280843****	2.950433641****
LCE1F	1.53842506063284****	2.23834322486001****	1.38547702623987***	2.504812229****	3.692604478****
TMEM45B	2.1203870986018****	1.54092066524594****	1.61837244729532****	2.786188731****	2.955916083****
KLK8	2.9009309062589****	1.01748355169919****	3.08002709112917****	2.933837608****	3.470057017****
KRT1	2.96860389420977****	2.50447695008723****	2.1548819383806****	2.990988392****	2.694844439***
FETUB	4.79238620690435****	2.68699944101966****	2.46141938570225****	3.169040494****	3.296784821****
CCL7	1.65427534645042****	1.25882072555942****	1.1835341430492*	3.198985805****	4.930058253****
CEACAM3	2.45094029606041****	1.33460748349027**	2.75285136796546****	3.373079225*	2.727393015*
RGS20	1.21468141970911*	1.36649439217254***	1.76749484034384**	3.610718874****	4.918892864****
CASP14	2.99905669388949****	1.77656994667098****	2.31853463337587****	3.712785103****	3.794993408****
PLA2G4D	5.91766401632869****	2.36386942144663***	2.0937015995615*	4.005332032****	4.843133049****
TMPRSS4	1.11787504185582*	1.62987231325516****	1.6791769287181****	4.093422108****	4.497066241****
OTOP3	1.35721501588076**	1.6557775944623****	2.10869169769409****	4.484805595****	5.345105288****
WFDC12	7.91063339933441****	1.6721801975063****	5.07224820929341****	4.810480585****	6.226022809****
KRT6B	9.23514161185796****	1.37319915242971****	4.70373292619708****	4.952558153****	5.417709338****
KRT16	6.13015257387357****	1.24416109779445****	2.74111902242416****	6.831691076****	7.176907819****
LCE3E	3.77447117236959****	1.02032102674966*	3.47032579880251****	8.640650259****	10.30230559****
CSTDC5	8.98928392548862****	1.24503219250757****	4.36195109840489****	#N/A	#N/A
CSTDC6	7.48624714861719****	1.22241118551383**	4.58569480539621****	#N/A	#N/A
GM3336	3.28476477260898****	1.96077587214417*	2.49811015562603***	#N/A	#N/A
GM10591	1.79957403766649****	1.80053181683846****	1.1887649698341***	#N/A	#N/A
GM13304	1.79957403766649****	1.80053181683846****	1.1887649698341***	#N/A	#N/A
CCL21D	1.7926088954042****	1.79672828607477****	1.18169157318421***	#N/A	#N/A
KLK9	2.64367092487375****	1.23498721849613****	2.75106353612773****	#N/A	#N/A
SEC14L4	2.28023122396802****	1.15348032411379***	2.01020152906291****	#N/A	#N/A
NXPH4	1.3637229943453**	1.40140558571554**	1.52575081016242**	#N/A	#N/A
GM40469	2.31258747800767****	1.07676815984652***	1.57961162541254***	#N/A	#N/A
RDH1	1.81467468671912****	1.03653640179626****	1.77394152169038****	#N/A	#N/A
RARRES1	1.71126443337968****	1.47497753276676****	2.07746573731825****	#N/A	#N/A
SCGB1B27	5.55672218076959****	4.12155497198846****	4.10836800713026****	#N/A	#N/A
ACTC1	-2.69508609983824****	2.21429076370916***	-1.19176229333133*	#N/A	-2.401940626**
S100G	2.40513116161354**	3.41676066824215****	2.09085796041558*	#N/A	#N/A
CD5	2.3778428600116****	1.26371591603421****	1.41179273442351***	#N/A	#N/A
CD8A	2.61886368290731****	1.12942880757655*	2.70294037072993***	#N/A	#N/A
CIDEA	2.56314723342436****	1.28629009548517****	1.74834674704324****	#N/A	#N/A
CTLA2A	1.70083168887037****	1.90425429095476****	1.0553621226777***	#N/A	#N/A
CYP17A1	2.70810836052775****	1.63447175397285****	2.24987890535304****	#N/A	3.707763251**
CYP2B10	1.83129700543467****	1.06025711345691***	1.63700282637301****	#N/A	#N/A
CYP2G1	1.93976862419288**	2.60499116672134****	2.09066998649981****	#N/A	#N/A
DBP	2.0898302959182****	2.58939050308119****	1.11414364346266*	#N/A	#N/A
GBP2	1.2760156086558*	1.37853524885434**	1.59773675798826*	#N/A	#N/A
GP5	1.20892651517628*	-1.58264321951887****	-1.19033042707615**	#N/A	#N/A
HSD3B6	2.63088334111472****	1.36169976228698****	1.97265910537845****	#N/A	#N/A
IL7R	1.58839195243865**	1.3228316101383**	1.67120040151751*	#N/A	#N/A
ITGAX	2.17207820490428****	2.05651227000737****	1.30740064404772*	#N/A	#N/A
CXCL9	4.19330372351506****	2.10196235986947*	4.55386255412099****	#N/A	#N/A
MMP8	5.14102474425999****	1.98963495322659***	2.24828582435887*	#N/A	#N/A
MUG1	3.907699959985****	1.20434089481869**	3.09548694179055****	#N/A	#N/A
PCTP	2.67167398425282****	1.48430524771838****	1.90783608353801****	#N/A	#N/A
PKIB	-1.24237843062923*	1.38665189267454****	1.23286560784873*	#N/A	-1.115448598***
POU2AF1	3.48390187605783**	1.59433537336441*	3.82377942288288*	#N/A	#N/A
SERPINB3A	6.86759715779772****	2.17398356988239****	3.78575856002347****	#N/A	#N/A
SCD1	1.30895066233568***	1.01481639024786***	1.20699877582254*	#N/A	#N/A
CCL22	1.25074306070356**	1.86985083319256****	2.11028903397273****	#N/A	#N/A
PANX3	2.17449910640719****	1.01897893554595**	1.74845995904605***	#N/A	#N/A
STFA3	7.50972741491432****	1.59025577459395****	4.51509946384981****	#N/A	#N/A
MGST2	2.39922946514864****	1.17475226106196****	1.53676751085936****	#N/A	#N/A
IL1F9	1.0686831285138*	1.3158125664749****	2.17501307072106****	#N/A	#N/A
ACOT5	3.70113594362151****	1.7089159855771****	2.10802260381004****	#N/A	#N/A
SKINT10	-1.65417687014492*	1.85972390225372****	1.8728941009852**	#N/A	#N/A
AADACL4FM4	2.9341142691485****	1.54535676981156***	1.8804899599146***	#N/A	#N/A
OAS1E	1.58606995794081*	1.54327488774928**	1.76478220297811*	#N/A	#N/A
CLSTN3	1.45407132816463***	1.53844688154772****	1.6886892332144****	#N/A	#N/A
CES4A	4.00055740685214****	1.65933780879571****	2.66377850891882****	#N/A	#N/A
SERPINA3J	2.34442861308302****	1.53149086835294****	1.93547703847978****	#N/A	#N/A
APOL8	1.82130674239066***	1.2433370794631**	1.68375728643068**	#N/A	#N/A
UBD	2.85688003291346***	2.0390220390264**	2.55041781068047**	#N/A	#N/A
SDR16C6	2.05884476239734****	1.02978643056444**	1.98334424296785****	#N/A	#N/A
CYP2J12	1.79117394998782***	1.10515065842082*	2.29727555628314***	#N/A	#N/A
CYP2B23	2.92058450835404****	1.66649585891907**	3.0798857522084****	#N/A	#N/A
AWAT2	2.12840275835623****	1.62933076082866****	1.92377260688483****	#N/A	#N/A
AWAT1	3.27051061032423****	1.59500807335298****	2.54698464750467****	#N/A	#N/A
SERPINA3B	1.38188776811433**	1.37872401483465****	1.36785716333066*	#N/A	#N/A
AADACL4FM5	2.88351140227529****	1.39697940777562***	2.51443530766122****	#N/A	#N/A
ADAMTS3	-1.46587162500553**	-1.18880188537097****	-1.11552253022355***	#N/A	#N/A
LDC1	5.5640326899456****	3.84113675846195***	5.42560572711773***	#N/A	#N/A
A4GNT	2.44567414252009****	1.85738264655668***	2.74505000070093****	#N/A	#N/A
TLCD2	1.72745331680757****	1.12737109904452****	1.29784750374165****	#N/A	#N/A
AADACL4FM1	1.85688415266747**	2.14541971120841***	1.83356849282086*	#N/A	#N/A
SERPINB3B	2.2916251606779***	1.873255649738****	2.67863586659005****	#N/A	#N/A
UGT1A1	2.19496765679526****	1.13252223113365****	1.43203181614723****	#N/A	#N/A
AADACL2FM2	2.84666025747693****	1.45892781484538***	2.32770098219225****	#N/A	#N/A
SLC28A1	3.48518931834142****	1.2433268117392**	1.63811998185382**	#N/A	#N/A
CLEC2F	2.8165364228317****	1.1589609568656*	3.63038121331599****	#N/A	#N/A
TSLP	5.72606884039347****	1.53608915394321****	5.43224625043913****	#N/A	#N/A
RNASE2B	2.65914731516876****	1.25594377023305**	2.31219384630503****	#N/A	#N/A
IL1F6	1.60094609144861****	2.78889328233531****	1.33554402502812**	#N/A	#N/A
IL1F5	1.53765641001212****	1.00241314134991****	1.55622436699407****	#N/A	#N/A
DEFB4	6.27637387559242****	1.49955953617044**	2.46846634562701***	#N/A	#N/A
ZMYND15	1.73229521810094***	1.20715773221477***	1.2610660268851*	#N/A	#N/A
9130409I23RIK	4.1086931719973****	2.32094524354805***	2.73452337177601**	#N/A	#N/A
CYP3A57	2.40522226045615****	1.20198720368832**	2.35274669425067****	#N/A	#N/A
GM6551	1.49517125695568****	1.01208455599813***	1.53410720695782****	#N/A	#N/A
AADACL4FM2	4.4453503837912****	1.78476762493635*	3.32529225098771****	#N/A	#N/A
LCE1K	1.80855775412836****	1.93521395907975****	1.31403395479038**	#N/A	#N/A
LCE1G	2.83584161528824****	2.09970884711354****	1.30288568780051****	#N/A	#N/A
LCE1M	-3.57553443790486****	1.05210302150843**	-1.49917628726262***	#N/A	#N/A
DHRS7	1.24527844106355***	1.18743773228334****	1.21158346911273***	#N/A	#N/A
CYP2J8	2.08238203245202***	1.34333407449196***	2.27892645373062****	#N/A	#N/A
TEDDM3	4.23227080802742****	1.23972982086567****	3.21117348003057****	#N/A	#N/A
KRTAP4-8	1.69990822569258*	-1.62382308901398****	-1.11151486568047*	#N/A	#N/A
DGAT2L6	3.37481987071176****	1.75539072707487**	3.22165074813888****	#N/A	#N/A
GM16527	2.09479963942562****	1.33953600812196***	2.24836483749396****	#N/A	#N/A
KCNV1	5.35979539252442****	1.60847981354237*	4.52660336974726***	#N/A	#N/A
LCE1H	1.09358679258062**	2.3012659189837****	1.10520799953204**	#N/A	#N/A
AADAC	2.03397331060284****	1.00444771592924**	2.26084657286182****	#N/A	2.595391034****
ADH6A	-3.04518157417493****	-1.76510834283021****	-1.42308863488128*	#N/A	#N/A
IL1F8	2.78343386350809****	1.97524589106917****	2.88616415946196****	#N/A	#N/A
2610528A11RIK	6.12091714600925****	1.16465958822924***	3.98792247203464****	#N/A	#N/A
CDCP3	1.78515762105147***	1.2052020617358**	1.87823963151714**	#N/A	#N/A
ACOXL	1.89601530849982****	1.28080534785227****	1.30574674612818**	#N/A	#N/A
PNPLA5	2.63172745076978****	1.40706764389413****	2.19572373332562****	#N/A	#N/A
CSTA2	7.0924015569061****	2.20297141177658****	3.05616198821959****	#N/A	#N/A
CALM4	1.81599806829524****	1.90591344293439****	1.71009821918754****	#N/A	#N/A
TAC4	2.80673281856506****	1.93146807810153****	2.91846544849244****	#N/A	#N/A
GLRX	1.86305122380413****	1.08319785128586****	1.35643879165507****	#N/A	#N/A
SERPINB6C	4.03362879683682****	1.35858928399869****	3.64995033511593****	#N/A	#N/A
OLAH	2.22082817351956**	1.45556535924832**	2.31054433869622*	#N/A	-1.990353746*
